# Supplementary material for: Mosquitoes cloak their legs to resist insecticides
Source: Proc Biol Sci. 2019 Jul 17;286(1907):20191091. doi: 10.1098/rspb.2019.1091 (PMC6661348; doi:10.1098/rspb.2019.1091)
Supplement: Excel file [file rspb20191091supp2.xlsx]

## Sheet: Proteomics Legs
										Label-free Quantitative value (emPAI)						Exclusive Unique Peptides						Protein Identification Probability
										RL			SL			RL			SL			RL			SL
id	acc	description	MW	Biological Variability0		Fold Change (RL/SL)	Fold Change (Norm. Median)	Fold Change (Log2)	bb (p-value)*	emPAI_RL_PRO075_1DG001_L4	emPAIi_RL_PRO075_1DG002_L1	emPAI_RL_PRO075_1DG003_L1	emPAI_SL_PRO075_1DG001_L2	emPAI_SL_PRO075_1DG002_L3	emPAI_SL_PRO075_1DG003_L3	RL_PRO075_1DG001_L4	RL_PRO075_1DG002_L1	RL_PRO075_1DG003_L1	SL_PRO075_1DG001_L2	SL_PRO075_1DG002_L3	SL_PRO075_1DG003_L3	PRO075_1DG001_L4	PRO075_1DG002_L1	PRO075_1DG003_L1	PRO075_1DG001_L2	PRO075_1DG002_L3	PRO075_1DG003_L3
				RL	SL
1	VATF_ANOGA	V-type proton ATPase subunit F OS=Anopheles gambiae GN=Vha14 PE=2 SV=2	14 kDa	medium	medium	0.03	0.05	-1.30103	0.129178	5,655.2	0.00000	0.00000	108520	104010	0.00000	1	0	0	4	3	0	35	0	100	100	100	100
2	VATA_ANOGA	V-type proton ATPase catalytic subunit A OS=Anopheles gambiae GN=Vha68-2 PE=3 SV=1	68 kDa	medium	medium	0.2	0.333333	-0.477121	0.930853	73145	573580	0.00000	612730	721370	2948400	5	0	31	4	7	16	0	0	0	97	93	0
3	V5TD87_ANOGA	Nimrod OS=Anopheles gambiae GN=nim PE=2 SV=1	42 kDa	medium	medium	12	20	1.30103	0.238048	91347	5,919.0	198720	641.34	24640	0.00000	4	2	1	1	4	0	100	0	100	100	100	100
4	TCTP_ANOGA	Translationally-controlled tumor protein homolog OS=Anopheles gambiae GN=Tctp PE=3 SV=2	20 kDa	medium	medium	0.6	1	0	0.776998	202430	549780	0.00000	242040	183340	900260	5	0	6	4	6	5	100	100	100	100	100	60
5	SUI1_ANOGA	Protein translation factor SUI1 homolog OS=Anopheles gambiae GN=AGAP006459 PE=3 SV=1	12 kDa	medium	medium	0.09	0.15	-0.823909	0.692733	29502	21514	0.00000	28841	35395	476390	3	0	2	1	3	2	71	0	0	100	100	100
6	SAHH_ANOGA	Adenosylhomocysteinase OS=Anopheles gambiae GN=Ahcy13 PE=2 SV=2	48 kDa	medium	medium	0.4	0.666667	-0.176091	0.0118313	2,763.2	120790	0.00000	206030	40095	96741	1	0	4	12	4	10	100	0	0	29	100	100
7	RSSA_ANOGA	40S ribosomal protein SA OS=Anopheles gambiae GN=AGAP011777 PE=3 SV=3	31 kDa	medium	medium	1.1	1.83333	0.263241	0.34215	41836	397540	50312	234030	55795	145250	2	1	6	9	4	7	97	0	100	99	100	100
8	RS7_ANOGA	40S ribosomal protein S7 OS=Anopheles gambiae GN=RpS7 PE=2 SV=2	22 kDa	medium	medium	0.2	0.333333	-0.477121	0.402397	0.00000	197960	0.00000	272190	70410	592120	0	0	7	6	3	5	0	0	83	100	100	0
9	RS3A_ANOGA	40S ribosomal protein S3a OS=Anopheles gambiae GN=RpS3A PE=2 SV=3	30 kDa	medium	medium	0.8	1.33333	0.124939	0.889065	42409	298510	46123	251040	79672	134180	7	1	7	10	7	7	100	0	100	95	100	0
10	RS26_ANOGA	40S ribosomal protein S26 OS=Anopheles gambiae GN=RpS26 PE=3 SV=2	13 kDa	medium	medium	0.8	1.33333	0.124939	0.694658	59138	41437	0.00000	40510	59330	25861	4	0	1	2	3	1	100	93	100	100	100	100
11	RS17_ANOGA	40S ribosomal protein S17 OS=Anopheles gambiae GN=RpS17 PE=2 SV=3	15 kDa	medium	medium	0.8	1.33333	0.124939	0.725039	103640	378070	0.00000	183220	118250	310360	8	0	4	7	5	4	99	0	96	97	100	100
12	RS14A_ANOGA	40S ribosomal protein S14a OS=Anopheles gambiae GN=RpS14a PE=3 SV=2	16 kDa	medium	medium	2.5	4.16667	0.619789	0.557907	124740	231620	752310	156490	242480	38625	8	3	5	6	10	4	100	76	100	100	100	100
13	RS13_ANOGA	40S ribosomal protein S13 OS=Anopheles gambiae GN=RpS13 PE=2 SV=2	17 kDa	medium	medium	0.3	0.5	-0.30103	0.386402	94524	221050	0.00000	386710	109960	552750	6	0	5	12	6	5	100	0	0	91	100	0
14	RS11_ANOGA	40S ribosomal protein S11 OS=Anopheles gambiae GN=RpS11 PE=2 SV=2	18 kDa	medium	medium	1.5	2.5	0.39794	0.492554	12259	105640	359520	196730	82706	35027	1	1	3	5	2	4	100	0	100	100	97	100
15	RL8_ANOGA	60S ribosomal protein L8 OS=Anopheles gambiae GN=RpL8 PE=2 SV=2	29 kDa	medium	medium	0.6	1	0	0.19483	435230	0.00000	0.00000	225070	459690	91177	7	0	0	5	7	4	95	0	100	100	91	100
16	RL7A_ANOGA	60S ribosomal protein L7a OS=Anopheles gambiae GN=RpL7A PE=3 SV=2	31 kDa	medium	medium	0.9	1.5	0.176091	0.545275	833570	59899	0.00000	430760	530380	11491	9	0	1	10	8	1	100	0	100	100	11	0
17	RL5_ANOGA	60S ribosomal protein L5 OS=Anopheles gambiae GN=RpL5 PE=2 SV=3	38 kDa	medium	medium	0.3	0.5	-0.30103	0.228302	24006	70355	0.00000	211700	56190	18221	4	0	3	8	4	6	100	0	100	100	100	100
18	RL38_ANOGA	60S ribosomal protein L38 OS=Anopheles gambiae GN=RpL38 PE=3 SV=2	8 kDa	medium	medium	0.2	0.333333	-0.477121	0.981897	8,267.6	17036	0.00000	96992	19620	0.00000	1	0	1	2	1	0	100	97	100	100	100	100
19	RL18_ANOGA	60S ribosomal protein L18 OS=Anopheles gambiae GN=RpL18 PE=3 SV=3	22 kDa	medium	medium	0.1	0.166667	-0.778151	0.752033	0.00000	119610	0.00000	0.00000	28640	1095300	0	0	2	0	2	2	0	0	0	97	31	100
20	Q9Y1K7_ANOGA	Serine protease 14A OS=Anopheles gambiae GN=Sp14A PE=2 SV=1	40 kDa	medium	medium	0.1	0.166667	-0.778151	0.225536	4,164.5	0.00000	0.00000	14550	16396	0.00000	1	0	0	3	2	0	100	0	100	100	100	100
21	Q9UB31_ANOGA	AGAP008282-PA OS=Anopheles gambiae GN=D7r2 PE=2 SV=1	18 kDa	medium	medium	0.03	0.05	-1.30103	0.00629302	0.00000	45825	0.00000	72500	206350	1077700	0	0	2	5	7	8	0	0	100	0	100	82
22	Q9NGZ1_ANOGA	Thioredoxin OS=Anopheles gambiae GN=TRX1 PE=2 SV=1	12 kDa	medium	medium	0.3	0.5	-0.30103	0.0612777	36040	48579	0.00000	0.00000	23670	240780	4	0	2	0	1	1	100	98	100	100	100	100
23	Q9NAS7_ANOGA	Integrin beta OS=Anopheles gambiae GN=bint PE=2 SV=1	93 kDa	medium	medium	0.6	1	0	0.243969	45207	9,183.2	0.00000	0.00000	82424	13530	5	0	2	0	3	1	100	0	100	100	100	100
24	Q9BIH3_ANOGA	D7-related 4 protein OS=Anopheles gambiae GN=d7r4 PE=1 SV=1	19 kDa	medium	medium	0.04	0.0666667	-1.17609	0.0912884	0.00000	28007	0.00000	26407	40503	558390	0	0	1	1	3	3	0	34	100	95	50	100
25	Q8WSX7_ANOGA	AGAP005246-PA OS=Anopheles gambiae GN=spi21F PE=3 SV=1	44 kDa	medium	medium	1.5	2.5	0.39794	0.267051	34348	172480	0.00000	37264	24717	71586	4	0	10	7	3	4	38	0	100	100	73	100
26	Q8WQJ9_ANOGA	AGAP009197-PA OS=Anopheles gambiae GN=GSTe3 PE=3 SV=1	25 kDa	medium	low	RL	RL	RL	0.0541472	13779	95149	0.00000	0.00000	0.00000	0.00000	1	0	1	0	0	0	100	100	100	100	100	100
27	Q8WQJ8_ANOGA	AGAP009193-PA OS=Anopheles gambiae GN=GSTe4 PE=2 SV=1	25 kDa	medium	medium	0.3	0.5	-0.30103	0.907024	22348	17978	0.00000	66828	0.00000	55498	2	0	1	2	0	3	100	0	100	100	100	100
28	Q8T5H8_ANOGA	AGAP001569-PA OS=Anopheles gambiae GN=30E5.12 PE=4 SV=1	18 kDa	high	medium	0.5	0.833333	-0.0791812	0.189128	9656300	9424500	9542300	122730000000	104540000000	294660000000	21	9	22	26	15	21	0	0	99	100	0	100
29	Q8T4K0_ANOGA	AGAP009833-PA OS=Anopheles gambiae GN=VDAC PE=2 SV=1	31 kDa	medium	medium	0.8	1.33333	0.124939	0.261433	726180	970780	108710	906850	594900	842560	5	1	15	18	7	23	100	0	100	100	100	100
30	Q8T0Y8_ANOGA	Proteasome subunit alpha type OS=Anopheles gambiae GN=AgaP_AGAP001995 PE=2 SV=1	26 kDa	medium	medium	0.8	1.33333	0.124939	0.107768	83310	432420	308620	536690	0.00000	552050	4	1	6	5	0	3	100	100	100	100	100	100
31	Q8MZM7_ANOGA	AGAP003057-PA OS=Anopheles gambiae GN=ser6 PE=2 SV=1	45 kDa	medium	medium	0.3	0.5	-0.30103	0.491881	4,751.9	15466	0.00000	22550	367.96	35911	2	0	3	5	2	4	100	0	100	100	100	100
32	Q8MZM6_ANOGA	AGAP000565-PC OS=Anopheles gambiae GN=trxR PE=2 SV=1	55 kDa	medium	medium	0.2	0.333333	-0.477121	0.137433	5,685.2	268920	0.00000	598220	411630	121770	1	0	8	22	6	4	0	0	10	100	100	100
33	Q8MZM5_ANOGA	AGAP003095-PA OS=Anopheles gambiae GN=dce PE=2 SV=1	53 kDa	medium	medium	0.1	0.166667	-0.778151	0.00471768	0.00000	17283	0.00000	97743	33707	6,437.7	0	0	1	7	4	3	95	0	0	100	100	0
34	Q8MUR9_ANOGA	Glutathione S-transferase S1-2 (Fragment) OS=Anopheles gambiae GN=GSTs1 PE=2 SV=1	22 kDa	medium	medium	0.1	0.166667	-0.778151	0.71981	114250	533310	0.00000	3642800	12563	726220	3	0	3	6	1	4	0	87	0	95	100	95
35	Q8MUQ6_ANOGA	AGAP000947-PA OS=Anopheles gambiae GN=GSTu1 PE=2 SV=1	26 kDa	medium	medium	1	1.66667	0.221849	0.862532	365380	567330	700380	1547000	10142	140430	5	1	5	11	1	6	100	100	100	100	100	100
36	Q8MUQ1_ANOGA	AGAP000761-PA OS=Anopheles gambiae GN=gstT1 PE=2 SV=1	27 kDa	medium	medium	0.05	0.0833333	-1.07918	0.823215	2,982.5	0.00000	0.00000	26644	0.00000	28854	1	0	0	1	0	1	100	0	100	100	100	100
37	Q8I8T3_ANOGA	AGAP002905-PA OS=Anopheles gambiae GN=AgamOBP13 PE=4 SV=1	16 kDa	medium	medium	0.1	0.166667	-0.778151	0.0624876	11824	41597	0.00000	166690	314640	29152	2	0	1	4	7	3	10	0	100	100	31	90
38	Q8I8R2_ANOGA	AGAP000278-PA OS=Anopheles gambiae GN=AgamOBP9 PE=4 SV=1	16 kDa	medium	medium	0.8	1.33333	0.124939	0.460348	213450	205450	132320	152130	186550	383670	8	3	5	7	5	7	100	98	100	100	100	100
39	Q86QH5_ANOGA	NADPH--cytochrome P450 reductase OS=Anopheles gambiae PE=2 SV=1	77 kDa	medium	medium	0.4	0.666667	-0.176091	0.493452	34429	105250	0.00000	201210	95396	64029	2	0	10	7	3	2	100	0	100	0	73	100
40	Q86QH4_ANOGA	AGAP007121-PA OS=Anopheles gambiae GN=cytb5 PE=2 SV=1	15 kDa	medium	medium	1.7	2.83333	0.452298	0.417818	470590	16659	25993	44159	222670	28049	7	1	2	1	5	3	100	99	100	100	100	99
41	Q86PT4_ANOGA	Putative antennal carrier protein TOL-2 OS=Anopheles gambiae PE=2 SV=1	27 kDa	medium	medium	0.9	1.5	0.176091	0.549388	44254	513180	0.00000	103150	85628	441340	2	0	6	4	3	9	100	41	100	100	100	100
42	Q86D85_ANOGA	AGAP005749-PA OS=Anopheles gambiae GN=GSTo1 PE=2 SV=1	28 kDa	medium	medium	0.05	0.0833333	-1.07918	0.00921778	22574	0.00000	0.00000	138080	115180	159460	1	0	0	4	4	4	47	11	100	100	100	100
43	Q7Z275_ANOGA	AGAP000165-PA OS=Anopheles gambiae GN=GSTmic1 PE=2 SV=1	17 kDa	medium	medium	1.9	3.16667	0.500602	0.236026	135400	57081	0.00000	12859	71717	19293	6	0	2	1	3	1	100	98	100	100	100	100
44	Q7QKL1_ANOGA	AGAP003252-PA OS=Anopheles gambiae GN=CLIPB6 PE=3 SV=4	45 kDa	medium	medium	2.6	4.33333	0.636822	0.0423384	10598	17344	0.00000	5,711.4	5,241.1	0.00000	3	1	2	1	1	0	100	100	100	100	100	100
45	Q7QKK5_ANOGA	AGAP003265-PA OS=Anopheles gambiae GN=AgaP_AGAP003265 PE=4 SV=3	43 kDa	medium	medium	1.7	2.83333	0.452298	0.541061	0.00000	0.00000	38535	4,662.2	18019	0.00000	0	1	0	1	2	0	100	100	100	100	100	100
46	Q7QKG7_ANOGA	AGAP009439-PA (Fragment) OS=Anopheles gambiae GN=AgaP_AGAP009439 PE=4 SV=4	38 kDa	medium	medium	2	3.33333	0.522879	0.719643	29650	12252	118190	31550	35945	10969	2	2	2	4	4	3	100	21	100	100	79	100
47	Q7QK95_ANOGA	AGAP002227-PA OS=Anopheles gambiae GN=AgaP_AGAP002227 PE=3 SV=5	28 kDa	medium	medium	0.8	1.33333	0.124939	0.823215	21792	0.00000	0.00000	6,041.6	19963	0.00000	1	0	0	1	1	0	100	100	100	100	100	100
48	Q7QK91_ANOGA	AGAP002219-PA OS=Anopheles gambiae GN=AgaP_AGAP002219 PE=4 SV=4	22 kDa	medium	medium	0.5	0.833333	-0.0791812	0.653304	0.00000	84765	0.00000	139630	15476	26884	0	0	4	4	3	1	100	0	100	100	100	100
49	Q7QK78_ANOGA	AGAP002192-PA (Fragment) OS=Anopheles gambiae GN=AgaP_AGAP002192 PE=3 SV=5	42 kDa	medium	medium	0.6	1	0	0.852779	34941	173150	36138	30563	8,440.5	350100	5	1	10	9	5	9	9	0	99	100	44	100
50	Q7QK64_ANOGA	AGAP002170-PA OS=Anopheles gambiae GN=AgaP_AGAP002170 PE=4 SV=4	26 kDa	medium	medium	1	1.66667	0.221849	0.588064	104560	301240	0.00000	50732	143000	224950	5	0	6	2	7	4	100	0	100	100	100	100
51	Q7QK54_ANOGA	AGAP002157-PA OS=Anopheles gambiae GN=AgaP_AGAP002157 PE=4 SV=5	119 kDa	medium	medium	0.1	0.166667	-0.778151	0.544721	10328	0.00000	0.00000	48346	33040	0.00000	2	0	0	3	2	0	100	0	100	100	100	100
52	Q7QK37_ANOGA	AGAP002136-PA OS=Anopheles gambiae GN=AgaP_AGAP002136 PE=4 SV=4	50 kDa	medium	medium	0.2	0.333333	-0.477121	0.387365	8,682.4	5,073.6	0.00000	42905	23538	1,628.7	1	0	1	3	2	1	98	0	100	100	100	100
53	Q7QK25_ANOGA	AGAP011052-PA OS=Anopheles gambiae GN=AgaP_AGAP011052 PE=4 SV=4	36 kDa	medium	medium	0.4	0.666667	-0.176091	0.974401	5,637.2	22118	0.00000	59835	0.00000	6,246.6	2	0	2	4	0	2	100	0	100	100	100	100
54	Q7QJY0_ANOGA	AGAP007724-PA OS=Anopheles gambiae GN=AgaP_AGAP007724 PE=4 SV=4	43 kDa	medium	medium	0.1	0.166667	-0.778151	0.111805	0.00000	26334	0.00000	147340	7,423.4	112260	0	0	3	6	1	6	95	15	71	100	100	6
55	Q7QJW0_ANOGA	AGAP007684-PA OS=Anopheles gambiae GN=AgaP_AGAP007684 PE=3 SV=4	53 kDa	medium	medium	1	1.66667	0.221849	0.775946	441750	177220	440790	479100	512710	40604	5	2	11	23	5	6	99	0	100	100	0	100
56	Q7QJQ9_ANOGA	AGAP007619-PA OS=Anopheles gambiae GN=AgaP_AGAP007619 PE=4 SV=4	54 kDa	medium	medium	0.6	1	0	0.745814	49675	50148	41263	100570	44895	72286	6	1	4	7	6	6	100	0	100	100	100	100
57	Q7QJL9_ANOGA	AGAP007574-PA OS=Anopheles gambiae GN=AgaP_AGAP007574 PE=4 SV=3	15 kDa	medium	medium	1.2	2	0.30103	0.429112	31597	78497	14671	52359	52171	0.00000	4	1	2	3	4	0	100	99	100	100	100	100
58	Q7QJL8_ANOGA	AGAP007572-PA OS=Anopheles gambiae GN=AgaP_AGAP007572 PE=3 SV=4	35 kDa	medium	medium	0.6	1	0	0.795833	6,765.6	49710	0.00000	85943	5,814.2	0.00000	2	0	3	7	1	0	100	0	99	100	100	21
59	Q7QJK8_ANOGA	AGAP007562-PA OS=Anopheles gambiae GN=AgaP_AGAP007562 PE=4 SV=4	440 kDa	medium	medium	0.8	1.33333	0.124939	0.991787	525820	492050	222470	303790	809000	436140	19	3	19	19	28	15	97	98	94	98	96	27
60	Q7QJJ8_ANOGA	AGAP007550-PA OS=Anopheles gambiae GN=AgaP_AGAP007550 PE=4 SV=4	43 kDa	medium	medium	0.2	0.333333	-0.477121	0.984458	514.10	7,368.5	0.00000	29059	5,524.6	7,864.6	1	0	1	1	1	1	87	0	96	100	76	0
61	Q7QJI4_ANOGA	AGAP007532-PA OS=Anopheles gambiae GN=AgaP_AGAP007532 PE=4 SV=1	107 kDa	medium	medium	0.7	1.16667	0.0669468	0.331757	278730	398990	490480	481000	778280	537040	11	5	20	18	18	8	100	0	100	23	95	0
62	Q7QJI1_ANOGA	AGAP007531-PA OS=Anopheles gambiae GN=AgaP_AGAP007531 PE=4 SV=2	40 kDa	medium	medium	0.4	0.666667	-0.176091	0.542606	0.00000	14634	0.00000	17905	4,107.8	15399	0	0	2	2	2	1	100	95	100	100	100	100
63	Q7QJG6_ANOGA	Carboxypeptidase OS=Anopheles gambiae GN=AgaP_AGAP007505 PE=3 SV=4	54 kDa	medium	medium	0.4	0.666667	-0.176091	0.350559	0.00000	15616	0.00000	18805	20639	0.00000	0	0	1	2	2	0	100	99	100	100	100	100
64	Q7QJG1_ANOGA	AGAP007500-PA OS=Anopheles gambiae GN=AgaP_AGAP007500 PE=4 SV=4	42 kDa	medium	medium	1.5	2.5	0.39794	0.0379489	33566	198720	50018	133480	27369	29874	5	1	11	7	2	2	100	100	100	100	100	100
65	Q7QJF8_ANOGA	AGAP007497-PA OS=Anopheles gambiae GN=CUSOD1 PE=4 SV=5	18 kDa	medium	medium	2.1	3.5	0.544068	0.674156	440990	451420	1416100	439500	105960	542160	3	1	4	4	3	3	100	0	100	100	96	100
66	Q7QJF7_ANOGA	AGAP007494-PA OS=Anopheles gambiae GN=AgaP_AGAP007494 PE=4 SV=4	48 kDa	medium	medium	0.9	1.5	0.176091	0.978822	50958	61907	72966	20726	94256	87151	5	1	6	2	9	8	100	0	100	0	0	100
67	Q7QJE3_ANOGA	AGAP007474-PA OS=Anopheles gambiae GN=AgaP_AGAP007474 PE=4 SV=3	293 kDa	medium	medium	0.5	0.833333	-0.0791812	0.627604	330870	363090	108470	474100	922430	335760	31	9	47	43	45	35	95	0	100	99	0	97
68	Q7QJE1_ANOGA	FK506-binding protein OS=Anopheles gambiae GN=AgaP_AGAP007473 PE=3 SV=4	41 kDa	medium	medium	0.2	0.333333	-0.477121	0.823215	5,907.3	0.00000	0.00000	8,708.0	24045	0.00000	1	0	0	1	1	0	65	0	100	100	100	100
69	Q7QJ84_ANOGA	AGAP007349-PA (Fragment) OS=Anopheles gambiae GN=AgaP_AGAP007349 PE=4 SV=4	157 kDa	medium	medium	0.5	0.833333	-0.0791812	0.845731	21721	19727	0.00000	24302	61484	0.00000	3	0	1	3	4	0	100	100	100	100	100	11
70	Q7QJ57_ANOGA	AGAP007297-PA OS=Anopheles gambiae GN=AgaP_AGAP007297 PE=4 SV=4	22 kDa	medium	medium	1.1	1.83333	0.263241	0.556603	94271	7,320.7	124980	77534	94232	26616	7	2	1	2	6	2	100	0	100	100	100	13
71	Q7QJ35_ANOGA	AGAP007247-PA OS=Anopheles gambiae GN=AgaP_AGAP007247 PE=4 SV=4	22 kDa	medium	medium	1.2	2	0.30103	0.17599	108520	186920	0.00000	67222	186520	0.00000	8	0	4	3	4	0	100	100	100	100	100	97
72	Q7QJ30_ANOGA	AGAP007238-PA OS=Anopheles gambiae GN=AgaP_AGAP007238 PE=4 SV=2	15 kDa	medium	medium	0.2	0.333333	-0.477121	0.700521	9,265.5	22589	0.00000	14247	24915	95374	2	0	1	1	3	2	100	0	100	100	100	100
73	Q7QJ27_ANOGA	AGAP007218-PA OS=Anopheles gambiae GN=AgaP_AGAP007218 PE=4 SV=4	36 kDa	medium	medium	39	65	1.81291	0.169818	2,874.3	0.00000	28946	0.00000	809.11	0.00000	3	1	0	0	1	0	99	99	99	99	0	93
74	Q7QJ17_ANOGA	AGAP007201-PA OS=Anopheles gambiae GN=TRX2 PE=4 SV=2	16 kDa	medium	medium	0.7	1.16667	0.0669468	0.842139	30817	0.00000	0.00000	14360	32904	0.00000	4	0	0	1	2	0	100	100	100	100	100	100
75	Q7QIZ9_ANOGA	AGAP007160-PA OS=Anopheles gambiae GN=AgaP_AGAP007160 PE=3 SV=3	22 kDa	medium	medium	0.2	0.333333	-0.477121	0.128128	0.00000	244530	0.00000	1004800	97081	74219	0	0	6	9	5	4	0	10	100	100	100	100
76	Q7QIZ6_ANOGA	AGAP007146-PA OS=Anopheles gambiae GN=AgaP_AGAP007146 PE=4 SV=3	19 kDa	medium	medium	0.1	0.166667	-0.778151	0.984458	0.00000	10501	0.00000	31463	35535	5,482.0	1	0	1	1	1	1	95	0	0	100	96	0
77	Q7QIY5_ANOGA	AGAP007131-PA OS=Anopheles gambiae GN=AgaP_AGAP007131 PE=3 SV=2	50 kDa	low	medium	SL	SL	SL	0.0557329	0.00000	0.00000	0.00000	10354	48773	0.00000	0	0	0	3	1	0	100	96	100	100	100	100
78	Q7QIX6_ANOGA	Nucleoside diphosphate kinase OS=Anopheles gambiae GN=AgaP_AGAP007120 PE=3 SV=4	19 kDa	medium	medium	0.5	0.833333	-0.0791812	0.714706	427800	619050	427520	1665400	776730	348220	7	3	9	12	6	8	49	0	100	100	100	100
79	Q7QIX5_ANOGA	Sideroflexin OS=Anopheles gambiae GN=AgaP_AGAP007119 PE=3 SV=4	36 kDa	medium	medium	0.1	0.166667	-0.778151	0.224269	8,961.4	0.00000	0.00000	26000	20364	36095	1	0	0	1	2	2	15	0	0	100	96	0
80	Q7QIV1_ANOGA	Peptidyl-prolyl cis-trans isomerase OS=Anopheles gambiae GN=AgaP_AGAP007088 PE=3 SV=2	22 kDa	high	medium	2.3	3.83333	0.583577	0.233105	765020	746950	5428700	816760	466160	1801000	6	3	5	2	9	2	100	100	28	0	100	0
81	Q7QIU8_ANOGA	AGAP007082-PA OS=Anopheles gambiae GN=AgaP_AGAP007082 PE=4 SV=4	21 kDa	medium	medium	1	1.66667	0.221849	0.0376104	121120	108410	7,214.1	172420	62691	0.00000	6	1	4	3	2	1	100	0	100	95	100	0
82	Q7QIQ1_ANOGA	AGAP007006-PA OS=Anopheles gambiae GN=AgaP_AGAP007006 PE=4 SV=4	312 kDa	medium	medium	0.1	0.166667	-0.778151	0.768646	1,425.3	23887	0.00000	92825	61044	106100	2	0	3	5	2	2	95	0	0	95	100	100
83	Q7QIP8_ANOGA	AGAP007001-PA OS=Anopheles gambiae GN=AgaP_AGAP007001 PE=4 SV=2	35 kDa	medium	medium	0.6	1	0	0.353682	7,562.1	7,320.6	0.00000	0.00000	25453	0.00000	2	0	1	0	2	0	100	100	100	100	100	100
84	Q7QIP5_ANOGA	Elongation factor Tu OS=Anopheles gambiae GN=AgaP_AGAP006996 PE=3 SV=4	51 kDa	medium	medium	0.9	1.5	0.176091	0.317064	1,207.6	41620	0.00000	0.00000	44358	5,601.1	1	0	2	1	7	3	100	98	100	100	100	97
85	Q7QIN5_ANOGA	AGAP006966-PA OS=Anopheles gambiae GN=AgaP_AGAP006966 PE=3 SV=4	56 kDa	medium	medium	0.3	0.5	-0.30103	0.221006	12667	15538	0.00000	35272	21998	26589	2	0	2	4	3	5	100	100	87	79	100	0
86	Q7QIN2_ANOGA	AGAP006963-PA OS=Anopheles gambiae GN=AgaP_AGAP006963 PE=3 SV=4	38 kDa	medium	medium	0.3	0.5	-0.30103	0.756982	6,347.2	12820	0.00000	44046	20116	0.00000	1	0	1	3	1	0	100	94	100	100	100	100
87	Q7QIM2_ANOGA	AGAP006949-PA OS=Anopheles gambiae GN=AgaP_AGAP006949 PE=3 SV=4	90 kDa	medium	medium	0.1	0.166667	-0.778151	0.387361	0.00000	20060	0.00000	56030	78727	0.00000	0	0	2	4	2	0	0	0	0	100	96	0
88	Q7QIK2_ANOGA	NADH dehydrogenase [ubiquinone] 1 alpha subcomplex subunit 8 OS=Anopheles gambiae GN=AgaP_AGAP006918 PE=3 SV=2	20 kDa	medium	medium	1.6	2.66667	0.425969	0.21067	373890	124600	466780	192520	226710	173630	5	1	7	4	5	3	97	0	0	97	0	100
89	Q7QIH9_ANOGA	AGAP006879-PA OS=Anopheles gambiae GN=AgaP_AGAP006879 PE=4 SV=3	9 kDa	medium	medium	2.9	4.83333	0.684247	0.0966284	143500	41331	638610	132030	142840	13019	7	2	2	4	2	1	100	49	100	100	100	95
90	Q7QIG4_ANOGA	AGAP006829-PA OS=Anopheles gambiae GN=CPR59 PE=4 SV=4	22 kDa	high	high	1.8	3	0.477121	0.0471972	5184600	2327100	15270000000	2741800	9382300	624850	9	7	8	8	6	6	0	0	97	0	96	100
91	Q7QIF7_ANOGA	AGAP006821-PA OS=Anopheles gambiae GN=AgaP_AGAP006821 PE=3 SV=2	42 kDa	medium	medium	0.5	0.833333	-0.0791812	0.697088	10341	65441	0.00000	25018	42394	86072	9	0	6	13	4	9	100	17	100	100	100	100
92	Q7QIC7_ANOGA	AGAP006783-PA OS=Anopheles gambiae GN=AgaP_AGAP006783 PE=3 SV=3	41 kDa	medium	medium	17	28.3333	1.4523	0.984457	2,011.6	0.00000	225120	7,256.7	6,400.7	0.00000	1	1	0	1	1	1	100	100	100	100	100	100
93	Q7QIC5_ANOGA	AGAP006780-PA OS=Anopheles gambiae GN=AgaP_AGAP006780 PE=3 SV=3	47 kDa	medium	medium	0.4	0.666667	-0.176091	0.542606	0.00000	19625	0.00000	17671	22284	4,670.5	0	0	2	2	2	1	95	0	94	0	100	0
94	Q7QIB6_ANOGA	AGAP006766-PA OS=Anopheles gambiae GN=AgaP_AGAP006766 PE=4 SV=2	23 kDa	medium	medium	0.4	0.666667	-0.176091	0.767298	20221	19300	0.00000	10684	80596	11990	3	0	1	1	3	1	98	38	100	100	100	100
95	Q7QI92_ANOGA	AGAP006733-PA OS=Anopheles gambiae GN=AgaP_AGAP006733 PE=4 SV=3	28 kDa	medium	medium	2.3	3.83333	0.583577	0.471734	74151	55015	0.00000	0.00000	54996	0.00000	2	0	1	0	3	0	100	100	100	100	100	100
96	Q7QI91_ANOGA	AGAP006729-PA OS=Anopheles gambiae GN=AgaP_AGAP006729 PE=4 SV=3	35 kDa	medium	medium	0.1	0.166667	-0.778151	0.151766	0.00000	14590	0.00000	66858	0.00000	36841	0	0	1	4	0	2	31	0	0	100	100	70
97	Q7QI16_ANOGA	AGAP000958-PA OS=Anopheles gambiae GN=AgaP_AGAP000958 PE=3 SV=5	74 kDa	medium	medium	1	1.66667	0.221849	0.230566	64026	83656	0.00000	0.00000	111670	32871	1	0	7	0	2	1	100	0	10	95	96	0
98	Q7QI08_ANOGA	AGAP000968-PA (Fragment) OS=Anopheles gambiae GN=AgaP_AGAP000968 PE=4 SV=5	72 kDa	medium	medium	0.4	0.666667	-0.176091	0.858523	10607	14352	0.00000	30993	37168	0.00000	1	0	2	2	2	0	100	100	100	100	100	100
99	Q7QHZ8_ANOGA	AGAP000988-PA OS=Anopheles gambiae GN=AgaP_AGAP000988 PE=4 SV=5	27 kDa	medium	medium	1.2	2	0.30103	0.575252	227900	28857	0.00000	148300	63154	0.00000	4	0	1	2	3	0	100	100	100	100	100	100
100	Q7QHZ7_ANOGA	AGAP000989-PA OS=Anopheles gambiae GN=AgaP_AGAP000989 PE=4 SV=5	26 kDa	high	medium	11	18.3333	1.26324	0.083014	448070	115790	2400600	93831	52499	131520	9	3	2	4	2	1	100	99	100	100	100	100
101	Q7QHZ3_ANOGA	AGAP000994-PA OS=Anopheles gambiae GN=AgaP_AGAP000994 PE=4 SV=4	53 kDa	medium	medium	0.6	1	0	0.337546	51413	0.00000	0.00000	57227	27403	0.00000	1	0	0	6	1	0	100	100	100	100	100	100
102	Q7QHY0_ANOGA	AGAP001021-PA OS=Anopheles gambiae GN=AgaP_AGAP001021 PE=4 SV=2	112 kDa	medium	medium	0.2	0.333333	-0.477121	0.376765	22596	5,490.9	0.00000	25604	127630	9,073.0	6	0	1	2	2	1	55	0	0	100	100	0
103	Q7QHS5_ANOGA	AGAP011334-PA (Fragment) OS=Anopheles gambiae GN=AgaP_AGAP011334 PE=4 SV=3	33 kDa	medium	medium	0.04	0.0666667	-1.17609	0.163572	1,897.0	9,388.6	0.00000	267350	23210	5,359.5	1	0	2	14	2	2	43	57	63	100	92	0
104	Q7QHS3_ANOGA	AGAP011329-PA (Fragment) OS=Anopheles gambiae GN=AgaP_AGAP011329 PE=3 SV=4	44 kDa	medium	medium	0.6	1	0	0.704254	6,285.1	63042	0.00000	8,842.7	30440	69199	4	0	6	5	3	5	98	0	100	0	100	94
105	Q7QHQ5_ANOGA	NADH-cytochrome b5 reductase OS=Anopheles gambiae GN=AgaP_AGAP011300 PE=3 SV=4	36 kDa	medium	medium	0.3	0.5	-0.30103	0.978472	9,401.0	20447	0.00000	46425	27482	12398	3	0	1	2	3	1	100	0	100	100	99	100
106	Q7QHQ4_ANOGA	AGAP011298-PA OS=Anopheles gambiae GN=AgaP_AGAP011298 PE=4 SV=3	24 kDa	medium	medium	0.6	1	0	0.127807	126260	306720	0.00000	260640	116490	311400	2	0	3	5	6	5	100	0	100	100	100	100
107	Q7QHP4_ANOGA	AGAP011286-PA (Fragment) OS=Anopheles gambiae GN=AgaP_AGAP011286 PE=3 SV=3	102 kDa	medium	medium	0.2	0.333333	-0.477121	0.981898	0.00000	20032	0.00000	21944	80916	0.00000	1	0	1	1	2	0	21	0	0	99	70	100
108	Q7QHL9_ANOGA	AGAP011244-PA OS=Anopheles gambiae GN=AgaP_AGAP011244 PE=3 SV=4	33 kDa	medium	medium	0.3	0.5	-0.30103	0.753672	0.00000	15573	0.00000	44014	11277	0.00000	0	0	2	3	1	0	100	100	100	100	100	100
109	Q7QHH7_ANOGA	AGAP011190-PA (Fragment) OS=Anopheles gambiae GN=AgaP_AGAP011190 PE=4 SV=4	41 kDa	medium	medium	8	13.3333	1.12494	0.357404	20078	1,705.1	120620	1,842.5	15931	0.00000	1	1	1	1	1	0	100	100	97	100	100	0
110	Q7QHG0_ANOGA	AGAP011174-PA OS=Anopheles gambiae GN=AgaP_AGAP011174 PE=3 SV=2	49 kDa	medium	medium	0.05	0.0833333	-1.07918	0.0633133	0.00000	3,755.0	0.00000	24110	49946	4,366.9	0	0	1	3	6	1	95	0	0	100	100	0
111	Q7QHF9_ANOGA	AGAP011173-PA OS=Anopheles gambiae GN=AgaP_AGAP011173 PE=3 SV=3	22 kDa	medium	medium	0.3	0.5	-0.30103	0.086455	0.00000	88964	0.00000	130200	125990	8,084.0	0	0	2	3	5	2	100	0	100	100	100	100
112	Q7QHF8_ANOGA	AGAP011172-PA OS=Anopheles gambiae GN=AgaP_AGAP011172 PE=3 SV=3	43 kDa	medium	medium	6.8	11.3333	1.05436	0.157716	80917	122620	905160	22922	102110	38888	5	1	6	4	3	3	100	0	100	100	100	0
113	Q7QHF3_ANOGA	AGAP011165-PA (Fragment) OS=Anopheles gambiae GN=AgaP_AGAP011165 PE=4 SV=3	23 kDa	medium	medium	0.8	1.33333	0.124939	0.467013	92863	61217	0.00000	89383	21050	77695	4	0	2	2	1	3	100	100	100	100	100	100
114	Q7QHE9_ANOGA	AGAP011161-PA OS=Anopheles gambiae GN=AgaP_AGAP011161 PE=4 SV=4	68 kDa	medium	medium	0.2	0.333333	-0.477121	0.0368884	537010	834950	29167	1445300	1184100	3255400	16	1	29	11	9	13	0	0	0	0	96	95
115	Q7QHE6_ANOGA	AGAP011157-PA OS=Anopheles gambiae GN=AgaP_AGAP011157 PE=4 SV=4	19 kDa	medium	medium	2.2	3.66667	0.564271	0.182733	7,323.1	105160	0.00000	51553	0.00000	0.00000	1	0	3	1	1	0	100	94	100	100	100	100
116	Q7QHC8_ANOGA	AGAP011131-PA OS=Anopheles gambiae GN=AgaP_AGAP011131 PE=4 SV=3	20 kDa	medium	medium	2.2	3.66667	0.564271	0.407661	1634000	1138300	1882900	1373700	648030	81159	13	3	13	15	14	7	0	25	100	100	100	44
117	Q7QHC7_ANOGA	AGAP011130-PA OS=Anopheles gambiae GN=AgaP_AGAP011130 PE=4 SV=4	46 kDa	medium	medium	0.8	1.33333	0.124939	0.759955	6,038.8	102280	56466	25311	6,502.0	182310	4	1	3	5	6	3	63	0	100	100	100	100
118	Q7QHC4_ANOGA	AGAP011126-PA (Fragment) OS=Anopheles gambiae GN=AgaP_AGAP011126 PE=3 SV=2	33 kDa	medium	medium	0.5	0.833333	-0.0791812	0.510764	35996	128330	0.00000	67242	142060	91889	1	0	3	2	3	4	100	100	100	93	100	0
119	Q7QHB7_ANOGA	AGAP011117-PA (Fragment) OS=Anopheles gambiae GN=AgaP_AGAP011117 PE=4 SV=3	34 kDa	high	medium	0.6	1	0	0.461649	28137	976630	0.00000	1182300	33463	474340	7	0	9	9	3	7	100	0	100	100	0	100
120	Q7QHA7_ANOGA	AGAP011107-PA OS=Anopheles gambiae GN=GRX1 PE=4 SV=2	12 kDa	medium	medium	0.5	0.833333	-0.0791812	0.692733	27743	47651	0.00000	83756	30738	41691	3	0	2	2	3	1	100	19	100	100	100	100
121	Q7QH99_ANOGA	Polyadenylate-binding protein OS=Anopheles gambiae GN=AgaP_AGAP011092 PE=3 SV=3	71 kDa	medium	medium	0.5	0.833333	-0.0791812	0.148171	0.00000	52540	0.00000	69887	28558	5,009.6	0	0	3	4	4	3	98	100	100	100	100	100
122	Q7QH58_ANOGA	AGAP004071-PA OS=Anopheles gambiae GN=AgaP_AGAP004071 PE=4 SV=4	74 kDa	medium	medium	0.5	0.833333	-0.0791812	0.913998	2,834.8	92361	0.00000	100310	80710	0.00000	2	0	3	7	2	0	100	73	100	100	100	100
123	Q7QH56_ANOGA	AGAP004079-PA OS=Anopheles gambiae GN=AgaP_AGAP004079 PE=4 SV=5	18 kDa	medium	medium	1.8	3	0.477121	0.349479	18521	59226	0.00000	19415	24308	0.00000	2	0	2	1	2	0	100	85	100	100	100	100
124	Q7QGY7_ANOGA	AGAP010957-PA (Fragment) OS=Anopheles gambiae GN=AgaP_AGAP010957 PE=4 SV=4	17 kDa	medium	medium	0.4	0.666667	-0.176091	0.923544	164120	225430	385810	885000	326180	875160	7	1	4	5	9	5	100	98	0	100	100	95
125	Q7QGR5_ANOGA	AGAP010866-PA (Fragment) OS=Anopheles gambiae GN=AgaP_AGAP010866 PE=4 SV=4	28 kDa	medium	medium	0.1	0.166667	-0.778151	0.510765	5,240.0	7,748.0	0.00000	29744	14151	42857	3	0	1	3	2	4	100	0	100	100	100	95
126	Q7QGM5_ANOGA	AGAP010823-PA (Fragment) OS=Anopheles gambiae GN=AgaP_AGAP010823 PE=4 SV=4	52 kDa	medium	medium	1.3	2.16667	0.335792	0.531421	11388	0.00000	80624	46945	14703	11002	2	1	0	4	1	2	100	100	100	100	100	100
127	Q7QGG9_ANOGA	AGAP011531-PA OS=Anopheles gambiae GN=AgaP_AGAP011531 PE=4 SV=4	50 kDa	medium	medium	0.02	0.0333333	-1.47712	0.226659	0.00000	2,538.6	0.00000	15325	93007	0.00000	0	0	1	2	3	0	98	0	100	100	100	95
128	Q7QGG2_ANOGA	AGAP009317-PA OS=Anopheles gambiae GN=AgaP_AGAP009317 PE=3 SV=3	22 kDa	high	high	1.7	2.83333	0.452298	0.150352	1514600	2471400	8228600	755950	970940	5472900	14	7	17	17	11	14	100	14	97	17	100	92
129	Q7QGF0_ANOGA	AGAP009342-PA OS=Anopheles gambiae GN=GSTU3 PE=3 SV=1	24 kDa	medium	medium	0.5	0.833333	-0.0791812	0.192499	14132	82294	0.00000	156170	30379	0.00000	3	0	2	2	1	0	98	99	96	100	96	95
130	Q7QGE8_ANOGA	AGAP009348-PA (Fragment) OS=Anopheles gambiae GN=AgaP_AGAP009348 PE=4 SV=4	56 kDa	medium	medium	0.2	0.333333	-0.477121	0.862807	0.00000	34579	0.00000	98812	0.00000	124300	0	0	3	2	0	2	100	0	75	100	100	99
131	Q7QGD5_ANOGA	AGAP009364-PA OS=Anopheles gambiae GN=AgaP_AGAP009364 PE=4 SV=4	36 kDa	medium	medium	0.9	1.5	0.176091	0.490966	48672	77818	0.00000	87928	53618	2,212.8	5	0	4	6	3	1	100	0	100	100	100	100
132	Q7QG88_ANOGA	AGAP009554-PA OS=Anopheles gambiae GN=AgaP_AGAP009554 PE=4 SV=4	1309 kDa	medium	medium	0.2	0.333333	-0.477121	0.162527	87103	266250	0.00000	854970	493150	561040	19	0	68	66	22	109	0	0	0	100	6	95
133	Q7QG52_ANOGA	AGAP009508-PA (Fragment) OS=Anopheles gambiae GN=AgaP_AGAP009508 PE=4 SV=3	22 kDa	medium	medium	1.1	1.83333	0.263241	0.148171	0.00000	182380	0.00000	113780	40329	19024	0	0	3	3	4	4	100	84	100	100	100	100
134	Q7QG50_ANOGA	T-complex protein 1 subunit delta OS=Anopheles gambiae GN=AgaP_AGAP009505 PE=3 SV=2	58 kDa	medium	medium	0.08	0.133333	-0.875061	0.0362222	4,672.0	58615	0.00000	361040	177780	240900	1	0	4	22	7	4	0	0	94	100	100	100
135	Q7QG44_ANOGA	AGAP009491-PA OS=Anopheles gambiae GN=AgaP_AGAP009491 PE=4 SV=3	11 kDa	medium	medium	0.8	1.33333	0.124939	0.840744	118140	291350	0.00000	371680	141520	18256	7	1	4	9	5	3	98	0	100	100	100	100
136	Q7QG43_ANOGA	AGAP009489-PA OS=Anopheles gambiae GN=AgaP_AGAP009489 PE=4 SV=3	17 kDa	medium	medium	0.6	1	0	0.75534	7,641.4	23739	0.00000	31598	21893	0.00000	1	0	1	2	2	0	99	99	100	99	95	97
137	Q7QG25_ANOGA	Ferrochelatase OS=Anopheles gambiae GN=AgaP_AGAP003719 PE=3 SV=3	44 kDa	medium	medium	0.4	0.666667	-0.176091	0.20846	4,239.1	8,665.3	0.00000	0.00000	0.00000	36580	3	0	3	0	0	4	100	0	62	100	99	0
138	Q7QG24_ANOGA	Annexin OS=Anopheles gambiae GN=ANXB10B PE=3 SV=2	36 kDa	medium	medium	0.5	0.833333	-0.0791812	0.165194	70630	202810	90461	627120	45994	97382	6	1	4	3	4	2	100	0	100	100	100	100
139	Q7QG20_ANOGA	AGAP003727-PA OS=Anopheles gambiae GN=AgaP_AGAP003727 PE=4 SV=3	107 kDa	medium	medium	0.05	0.0833333	-1.07918	0.541061	1,030.1	0.00000	0.00000	11034	8,938.3	0.00000	1	0	0	2	1	0	100	44	100	100	100	100
140	Q7QG16_ANOGA	AGAP003733-PA OS=Anopheles gambiae GN=AgaP_AGAP003733 PE=4 SV=5	34 kDa	medium	medium	1	1.66667	0.221849	0.614528	19766	0.00000	0.00000	11231	8,195.1	0.00000	4	0	0	1	1	0	100	100	100	100	100	100
141	Q7QG15_ANOGA	AGAP003734-PA OS=Anopheles gambiae GN=AgaP_AGAP003734 PE=4 SV=5	34 kDa	medium	medium	0.4	0.666667	-0.176091	0.328723	4,024.4	0.00000	49711	78932	43993	0.00000	1	1	0	4	3	0	100	100	100	100	100	100
142	Q7QG08_ANOGA	AGAP003745-PA OS=Anopheles gambiae GN=AgaP_AGAP003745 PE=4 SV=4	76 kDa	medium	medium	0.3	0.5	-0.30103	0.858523	43254	2,834.2	0.00000	0.00000	86173	52150	2	0	1	0	2	2	100	0	100	100	100	100
143	Q7QFZ2_ANOGA	AGAP003767-PA OS=Anopheles gambiae GN=AgaP_AGAP003767 PE=4 SV=5	48 kDa	medium	medium	0.7	1.16667	0.0669468	0.527461	4,170.8	67450	0.00000	60623	0.00000	39725	3	0	8	7	0	5	100	0	100	0	100	100
144	Q7QFZ1_ANOGA	AGAP003768-PA OS=Anopheles gambiae GN=AgaP_AGAP003768 PE=3 SV=3	30 kDa	medium	medium	0.5	0.833333	-0.0791812	0.299195	88850	60996	31515	252780	49904	87827	2	1	2	6	1	6	100	0	83	99	100	95
145	Q7QFU6_ANOGA	AGAP003834-PA OS=Anopheles gambiae GN=AgaP_AGAP003834 PE=4 SV=4	33 kDa	medium	medium	1.2	2	0.30103	0.549619	3,502.2	63751	0.00000	48686	5,944.4	0.00000	2	0	2	3	1	0	100	99	100	0	100	100
146	Q7QFS4_ANOGA	AGAP003869-PA OS=Anopheles gambiae GN=AgaP_AGAP003869 PE=3 SV=5	54 kDa	medium	medium	0.6	1	0	0.0237421	52380	161610	32755	216000	93144	123290	3	1	5	14	6	11	98	0	97	0	100	0
147	Q7QFR1_ANOGA	AGAP000626-PA OS=Anopheles gambiae GN=AgaP_AGAP000626 PE=4 SV=5	32 kDa	medium	medium	1.3	2.16667	0.335792	0.125411	80361	45062	72411	116880	31709	0.00000	10	2	2	4	3	0	100	0	100	100	98	98
148	Q7QFR0_ANOGA	AGAP000625-PA OS=Anopheles gambiae GN=AgaP_AGAP000625 PE=3 SV=2	49 kDa	low	medium	SL	SL	SL	0.0481959	0.00000	0.00000	0.00000	79520	78104	0.00000	0	0	0	9	2	0	95	0	100	100	100	100
149	Q7QFQ3_ANOGA	AGAP000616-PA OS=Anopheles gambiae GN=AgaP_AGAP000616 PE=3 SV=3	48 kDa	medium	medium	1.3	2.16667	0.335792	0.911718	61816	75886	217220	52582	95539	131550	5	3	6	3	9	10	100	75	100	100	85	100
150	Q7QFJ2_ANOGA	AGAP000520-PA OS=Anopheles gambiae GN=AgaP_AGAP000520 PE=4 SV=4	134 kDa	medium	medium	0.5	0.833333	-0.0791812	0.391243	22967	23193	0.00000	57896	36693	6,871.5	2	0	7	2	4	3	100	100	100	100	100	100
151	Q7QFI8_ANOGA	AGAP000513-PA OS=Anopheles gambiae GN=AgaP_AGAP000513 PE=4 SV=5	27 kDa	medium	medium	1.3	2.16667	0.335792	0.881479	86510	100260	0.00000	27084	82887	32733	3	0	2	1	4	2	100	99	100	100	99	98
152	Q7QFI2_ANOGA	AGAP000498-PA OS=Anopheles gambiae GN=AgaP_AGAP000498 PE=4 SV=2	15 kDa	medium	medium	0.9	1.5	0.176091	0.322675	0.00000	123630	0.00000	12747	0.00000	123210	0	0	4	1	0	1	100	0	100	100	100	100
153	Q7QFF6_ANOGA	AGAP000457-PA OS=Anopheles gambiae GN=AgaP_AGAP000457 PE=4 SV=2	25 kDa	medium	medium	1.1	1.83333	0.263241	0.759991	198140	52926	0.00000	45976	173430	2,866.7	4	0	1	3	5	1	100	0	100	100	99	100
154	Q7QFD2_ANOGA	AGAP000415-PA OS=Anopheles gambiae GN=AgaP_AGAP000415 PE=4 SV=3	19 kDa	medium	low	RL	RL	RL	0.00881071	20279	78388	0.00000	0.00000	0.00000	0.00000	2	0	2	0	0	0	100	100	100	100	100	100
155	Q7QFB6_ANOGA	AGAP000396-PA OS=Anopheles gambiae GN=TPX1 PE=4 SV=3	26 kDa	medium	medium	0.2	0.333333	-0.477121	0.200821	63014	365370	0.00000	35983	0.00000	1841200	2	0	4	1	0	3	0	0	74	95	100	98
156	Q7QFA4_ANOGA	AGAP000382-PA OS=Anopheles gambiae GN=CPF4 PE=2 SV=4	18 kDa	high	medium	1.5	2.5	0.39794	0.606202	590620	1036400	70702	531320	449970	133720	4	2	6	6	4	5	100	0	100	95	100	100
157	Q7QFA1_ANOGA	AGAP000378-PA OS=Anopheles gambiae GN=AgaP_AGAP000378 PE=4 SV=4	47 kDa	medium	medium	0.1	0.166667	-0.778151	0.350559	6,932.0	0.00000	0.00000	7,160.6	59491	0.00000	1	0	0	2	2	0	98	0	100	100	100	100
158	Q7QF98_ANOGA	AGAP000376-PA OS=Anopheles gambiae GN=AgaP_AGAP000376 PE=4 SV=4	69 kDa	medium	medium	0.8	1.33333	0.124939	0.127253	966050	1741300	1281800	2003200	1518100	1563300	31	10	39	46	28	23	0	0	100	100	79	100
159	Q7QF92_ANOGA	AGAP000367-PA OS=Anopheles gambiae GN=AgaP_AGAP000367 PE=4 SV=3	32 kDa	medium	medium	1.3	2.16667	0.335792	0.0555546	80133	152050	70153	174430	36398	26095	9	2	8	8	4	3	100	0	100	100	0	100
160	Q7QF64_ANOGA	AGAP000322-PA OS=Anopheles gambiae GN=AgaP_AGAP000322 PE=4 SV=5	27 kDa	medium	medium	2	3.33333	0.522879	0.359109	3,635.3	71438	0.00000	21055	0.00000	16533	1	0	2	1	0	1	100	100	100	100	100	100
161	Q7QF52_ANOGA	AGAP000308-PA OS=Anopheles gambiae GN=AgaP_AGAP000308 PE=4 SV=3	30 kDa	medium	medium	1	1.66667	0.221849	0.631451	15640	20305	38419	60229	8,732.2	4,010.3	4	1	1	3	2	2	100	97	95	100	97	58
162	Q7QF50_ANOGA	Histone H2A OS=Anopheles gambiae GN=AgaP_AGAP000306 PE=3 SV=3	13 kDa	medium	medium	1.7	2.83333	0.452298	0.881186	972030	608780	2042400	690990	1149400	241820	3	1	1	3	3	1	100	16	100	100	100	100
163	Q7QEY9_ANOGA	AGAP000220-PA OS=Anopheles gambiae GN=AgaP_AGAP000220 PE=4 SV=4	61 kDa	low	medium	SL	SL	SL	0.0308823	0.00000	0.00000	0.00000	36258	0.00000	169550	0	0	0	4	0	2	0	0	86	100	100	0
164	Q7QEV4_ANOGA	AGAP000167-PA OS=Anopheles gambiae GN=AgaP_AGAP000167 PE=4 SV=5	36 kDa	medium	medium	0.6	1	0	0.588875	0.00000	32082	0.00000	0.00000	38422	17074	1	0	4	0	3	2	99	0	100	100	99	100
165	Q7QEV0_ANOGA	Cystathionine beta-synthase OS=Anopheles gambiae GN=AgaP_AGAP000162 PE=3 SV=5	59 kDa	medium	medium	0.2	0.333333	-0.477121	0.804655	98456	201510	0.00000	269230	511150	719010	1	0	6	3	5	4	0	0	0	100	100	6
166	Q7QEL8_ANOGA	Mannose-6-phosphate isomerase OS=Anopheles gambiae GN=AgaP_AGAP000053 PE=3 SV=2	45 kDa	medium	medium	0.2	0.333333	-0.477121	0.195229	6,890.2	3,451.8	0.00000	7,838.6	13587	32660	4	0	2	1	2	1	78	0	100	100	100	100
167	Q7QEL5_ANOGA	AGAP000047-PA OS=Anopheles gambiae GN=CPR130 PE=4 SV=4	37 kDa	high	high	1.8	3	0.477121	0.0592757	31840000000	5779300	179610000000	5621200	192350000000	5320400	17	10	14	17	9	14	0	0	100	95	96	95
168	Q7QEL4_ANOGA	AGAP000044-PA OS=Anopheles gambiae GN=AgaP_AGAP000044 PE=4 SV=4	46 kDa	medium	medium	0.7	1.16667	0.0669468	0.830308	45917	84875	0.00000	76240	72001	35314	6	0	5	3	9	3	100	91	100	100	100	100
169	Q7QEK5_ANOGA	AGAP000032-PA OS=Anopheles gambiae GN=AgaP_AGAP000032 PE=3 SV=5	167 kDa	medium	medium	0.8	1.33333	0.124939	0.305531	125980	250060	25232	239670	247480	21092	12	1	8	9	10	4	100	0	100	100	47	83
170	Q7QEK3_ANOGA	AGAP000028-PA OS=Anopheles gambiae GN=AgaP_AGAP000028 PE=3 SV=3	56 kDa	medium	medium	0.5	0.833333	-0.0791812	0.631261	104440	31117	0.00000	183720	104270	0.00000	3	0	3	8	7	0	100	100	100	100	100	100
171	Q7QEJ8_ANOGA	AGAP000022-PA OS=Anopheles gambiae GN=AgaP_AGAP000022 PE=4 SV=4	71 kDa	medium	medium	0.1	0.166667	-0.778151	0.550896	45099	28799	0.00000	238360	279510	0.00000	2	0	2	2	2	0	21	0	0	100	0	100
172	Q7QEI6_ANOGA	AGAP000007-PA OS=Anopheles gambiae GN=IGL1 PE=4 SV=3	151 kDa	medium	medium	0.4	0.666667	-0.176091	0.681094	55597	85175	26269	156220	243980	44880	6	2	6	14	14	2	100	0	78	0	30	0
173	Q7QEH2_ANOGA	AGAP000654-PA OS=Anopheles gambiae GN=AgaP_AGAP000654 PE=4 SV=4	14 kDa	medium	medium	1.1	1.83333	0.263241	0.192847	19881	5,195.2	34100	29510	11338	12916	3	1	1	1	1	1	100	99	100	99	100	100
174	Q7QEG3_ANOGA	AGAP000669-PA OS=Anopheles gambiae GN=AgaP_AGAP000669 PE=4 SV=5	9 kDa	medium	medium	1.5	2.5	0.39794	0.348413	75794	160850	54951	116930	76452	0.00000	2	1	1	1	2	0	100	0	100	100	100	100
175	Q7QEG0_ANOGA	Obg-like ATPase 1 OS=Anopheles gambiae GN=AgaP_AGAP000672 PE=3 SV=2	45 kDa	medium	medium	0.5	0.833333	-0.0791812	0.789237	7,196.6	116290	0.00000	56102	42959	144930	6	0	7	5	6	7	100	0	100	100	100	100
176	Q7QEF5_ANOGA	Aminoacylase-1 OS=Anopheles gambiae GN=AgaP_AGAP000679 PE=3 SV=4	46 kDa	medium	medium	0.4	0.666667	-0.176091	0.289795	12207	69190	0.00000	109670	101310	10336	3	0	4	7	6	4	99	0	0	100	100	6
177	Q7QED2_ANOGA	AGAP000705-PA OS=Anopheles gambiae GN=AgaP_AGAP000705 PE=4 SV=5	22 kDa	medium	medium	0.6	1	0	0.734699	42057	287720	0.00000	431190	22982	127500	4	0	3	4	2	3	100	0	100	100	100	100
178	Q7QEC0_ANOGA	AGAP000723-PA OS=Anopheles gambiae GN=AgaP_AGAP000723 PE=4 SV=5	57 kDa	medium	medium	0.1	0.166667	-0.778151	0.753672	4,788.1	0.00000	0.00000	20398	18179	0.00000	2	0	0	3	1	0	95	0	0	95	99	0
179	Q7QEB0_ANOGA	AGAP000739-PA OS=Anopheles gambiae GN=AgaP_AGAP000739 PE=4 SV=2	18 kDa	medium	medium	0.7	1.16667	0.0669468	0.141058	71292	227090	406440	62550	271620	694250	7	2	6	4	7	2	100	0	100	100	97	100
180	Q7QEA4_ANOGA	Transgelin OS=Anopheles gambiae GN=AgaP_AGAP000748 PE=3 SV=5	20 kDa	medium	medium	1.2	2	0.30103	0.378293	124990	73486	0.00000	35284	127050	0.00000	8	0	3	2	6	0	100	100	100	100	100	100
181	Q7QE95_ANOGA	AGAP000767-PA OS=Anopheles gambiae GN=AgaP_AGAP000767 PE=3 SV=4	26 kDa	medium	medium	3.2	5.33333	0.726999	0.0176601	89422	114410	18363	59409	11080	0.00000	6	1	2	1	1	0	100	0	100	100	100	100
182	Q7QE71_ANOGA	Adenosylhomocysteinase OS=Anopheles gambiae GN=AgaP_AGAP000792 PE=3 SV=4	51 kDa	low	medium	SL	SL	SL	0.155747	0.00000	0.00000	0.00000	0.00000	13868	1,135.7	0	0	0	0	1	1	100	0	0	95	100	8
183	Q7QE29_ANOGA	5'-nucleotidase OS=Anopheles gambiae GN=AgaP_AGAP010681 PE=3 SV=4	34 kDa	medium	medium	0.3	0.5	-0.30103	0.891424	17873	39413	0.00000	97258	54852	56066	4	0	3	4	5	1	100	0	100	100	100	100
184	Q7QE07_ANOGA	AGAP010716-PA OS=Anopheles gambiae GN=AgaP_AGAP010716 PE=4 SV=3	10 kDa	medium	medium	5.9	9.83333	0.992701	0.343725	29832	0.00000	260840	0.00000	48964	0.00000	1	1	0	0	1	0	100	100	100	100	100	100
185	Q7QE04_ANOGA	AGAP010719-PA (Fragment) OS=Anopheles gambiae GN=AgaP_AGAP010719 PE=3 SV=4	59 kDa	medium	medium	1.4	2.33333	0.367977	0.353824	24396	5,058.0	0.00000	7,423.1	13493	0.00000	4	0	1	2	2	0	100	100	100	100	100	100
186	Q7QDZ3_ANOGA	AGAP010734-PA OS=Anopheles gambiae GN=HPX1 PE=4 SV=4	78 kDa	medium	medium	2.3	3.83333	0.583577	0.0164191	43408	41172	0.00000	36716	0.00000	0.00000	2	0	5	1	0	0	100	100	100	100	100	100
187	Q7QDX1_ANOGA	Acyl carrier protein OS=Anopheles gambiae GN=AgaP_AGAP010464 PE=3 SV=3	18 kDa	medium	medium	0.1	0.166667	-0.778151	0.981898	12794	23755	0.00000	79641	0.00000	265300	1	0	1	2	0	1	0	0	96	100	100	100
188	Q7QDV0_ANOGA	Succinate dehydrogenase [ubiquinone] flavoprotein subunit, mitochondrial OS=Anopheles gambiae GN=AgaP_AGAP010429 PE=3 SV=4	72 kDa	medium	medium	0.3	0.5	-0.30103	0.965407	77753	415830	0.00000	206310	505440	1141800	4	0	17	3	8	13	0	0	100	0	100	100
189	Q7QDU9_ANOGA	AGAP010428-PA OS=Anopheles gambiae GN=AgaP_AGAP010428 PE=4 SV=3	79 kDa	medium	medium	0.3	0.5	-0.30103	0.624512	0.00000	158600	0.00000	362860	0.00000	227250	1	0	14	15	1	7	98	0	95	73	39	100
190	Q7QDU3_ANOGA	AGAP010421-PA (Fragment) OS=Anopheles gambiae GN=AgaP_AGAP010421 PE=4 SV=2	38 kDa	medium	medium	0.8	1.33333	0.124939	0.778659	65080	326140	395360	628270	165770	196970	12	1	11	12	11	11	69	0	100	100	100	95
191	Q7QDS4_ANOGA	AGAP010392-PA OS=Anopheles gambiae GN=AgaP_AGAP010392 PE=4 SV=3	39 kDa	medium	medium	0.4	0.666667	-0.176091	0.9683	34542	24148	0.00000	21979	125540	18985	6	0	2	4	7	1	100	0	100	100	100	100
192	Q7QDR5_ANOGA	AGAP010376-PA OS=Anopheles gambiae GN=AgaP_AGAP010376 PE=4 SV=4	43 kDa	medium	medium	0.3	0.5	-0.30103	0.985743	4,530.7	0.00000	0.00000	9,284.3	5,276.5	0.00000	2	0	0	1	2	0	100	98	100	100	100	100
193	Q7QDP9_ANOGA	Superoxide dismutase [Cu-Zn] OS=Anopheles gambiae GN=CUSOD3 PE=3 SV=2	16 kDa	medium	medium	2	3.33333	0.522879	0.248203	315140	404220	1635200	356080	433530	359190	7	4	4	5	6	4	97	0	100	100	0	100
194	Q7QDP2_ANOGA	AGAP010337-PA (Fragment) OS=Anopheles gambiae GN=AgaP_AGAP010337 PE=4 SV=2	10 kDa	medium	medium	9	15	1.17609	0.326635	67715	0.00000	705230	0.00000	86094	0.00000	2	3	0	0	3	0	100	88	100	95	100	0
195	Q7QDK6_ANOGA	Adenylosuccinate synthetase OS=Anopheles gambiae GN=AgaP_AGAP003405 PE=3 SV=5	51 kDa	medium	medium	0.2	0.333333	-0.477121	0.0514126	11835	21476	0.00000	117630	48756	53516	2	0	1	5	5	4	11	0	0	100	56	0
196	Q7QDK4_ANOGA	AGAP003408-PA OS=Anopheles gambiae GN=AgaP_AGAP003408 PE=4 SV=5	36 kDa	medium	medium	0.6	1	0	0.394318	50263	82129	25186	207560	66763	10310	7	1	4	6	4	3	100	100	100	100	100	100
197	Q7QDK2_ANOGA	AGAP003412-PA OS=Anopheles gambiae GN=AgaP_AGAP003412 PE=3 SV=2	7 kDa	medium	medium	0.8	1.33333	0.124939	0.0768986	73703	74019	106420	84853	30410	215440	7	1	3	4	2	1	100	99	100	100	100	100
198	Q7QDK0_ANOGA	AGAP003414-PA OS=Anopheles gambiae GN=AgaP_AGAP003414 PE=3 SV=5	27 kDa	medium	medium	0.8	1.33333	0.124939	0.702059	0.00000	367790	0.00000	282140	0.00000	170250	1	0	5	10	0	4	100	0	100	100	100	100
199	Q7QDJ9_ANOGA	AGAP003415-PA OS=Anopheles gambiae GN=AgaP_AGAP003415 PE=4 SV=2	24 kDa	medium	medium	0.4	0.666667	-0.176091	0.882176	20168	187540	0.00000	119930	13207	436400	3	0	2	3	1	3	100	98	100	100	100	100
200	Q7QDI2_ANOGA	AGAP003437-PA OS=Anopheles gambiae GN=AgaP_AGAP003437 PE=4 SV=4	19 kDa	medium	medium	0.4	0.666667	-0.176091	0.985743	23408	0.00000	0.00000	10077	44758	0.00000	2	0	0	1	2	0	100	100	100	100	100	100
201	Q7QDE8_ANOGA	AGAP003475-PA OS=Anopheles gambiae GN=AgaP_AGAP003475 PE=4 SV=4	56 kDa	medium	medium	0.5	0.833333	-0.0791812	0.21723	125230	92776	0.00000	191580	186170	66775	1	0	4	19	6	1	100	0	100	100	100	95
202	Q7QDE6_ANOGA	AGAP003477-PA OS=Anopheles gambiae GN=AgaP_AGAP003477 PE=3 SV=4	58 kDa	medium	medium	0.5	0.833333	-0.0791812	0.82978	109690	154660	0.00000	150910	103370	281400	1	0	7	3	2	7	100	100	100	100	100	87
203	Q7QDD7_ANOGA	AGAP001056-PA OS=Anopheles gambiae GN=AgaP_AGAP001056 PE=3 SV=4	18 kDa	medium	medium	1.2	2	0.30103	0.390415	0.00000	190850	0.00000	14166	14893	127530	0	0	4	1	1	1	100	0	100	100	100	100
204	Q7QDC4_ANOGA	AGAP003052-PA OS=Anopheles gambiae GN=AgaP_AGAP003052 PE=4 SV=2	36 kDa	medium	medium	2.4	4	0.60206	0.166984	52252	22944	166580	31004	54024	16255	8	2	2	3	4	1	100	0	100	100	100	100
205	Q7QDA6_ANOGA	Pyruvate dehydrogenase E1 component subunit alpha OS=Anopheles gambiae GN=AgaP_AGAP003030 PE=4 SV=5	43 kDa	medium	medium	0.5	0.833333	-0.0791812	0.951728	39715	15758	0.00000	44436	38666	27460	5	0	2	4	4	3	100	0	84	100	100	0
206	Q7QDA2_ANOGA	AGAP003023-PA OS=Anopheles gambiae GN=AgaP_AGAP003023 PE=3 SV=4	67 kDa	medium	medium	0.3	0.5	-0.30103	0.236242	1,295.6	120490	24607	88101	84111	374780	1	1	8	1	1	4	100	0	95	100	0	0
207	Q7QD89_ANOGA	Tyrosine--tRNA ligase OS=Anopheles gambiae GN=AgaP_AGAP003003 PE=3 SV=3	60 kDa	low	medium	SL	SL	SL	0.0468279	0.00000	0.00000	0.00000	56276	62136	0.00000	0	0	0	8	2	0	77	68	76	100	100	97
208	Q7QD57_ANOGA	AGAP002969-PA OS=Anopheles gambiae GN=AgaP_AGAP002969 PE=4 SV=3	63 kDa	medium	medium	0.1	0.166667	-0.778151	0.792863	0.00000	26935	0.00000	59976	142390	0.00000	0	0	4	2	4	0	41	0	100	100	100	100
209	Q7QD00_ANOGA	NADH dehydrogenase [ubiquinone] 1 subunit C2 OS=Anopheles gambiae GN=AgaP_AGAP002889 PE=3 SV=3	13 kDa	medium	medium	1	1.66667	0.221849	0.189148	42389	111640	0.00000	154650	5,051.8	0.00000	4	0	4	5	1	0	100	98	100	100	100	100
210	Q7QCZ6_ANOGA	AGAP002878-PA OS=Anopheles gambiae GN=AgaP_AGAP002878 PE=4 SV=4	11 kDa	medium	medium	4.4	7.33333	0.865301	0.550895	43361	34629	454650	19925	101310	0.00000	1	1	2	1	2	1	100	71	100	100	100	100
211	Q7QCW3_ANOGA	AGAP002830-PA OS=Anopheles gambiae GN=AgaP_AGAP002830 PE=3 SV=5	101 kDa	medium	medium	0.5	0.833333	-0.0791812	0.438889	90166	432960	287600	814290	583170	398820	6	4	23	44	16	11	95	100	54	95	100	0
212	Q7QCV0_ANOGA	AGAP002813-PA OS=Anopheles gambiae GN=CLIPD6 PE=3 SV=2	53 kDa	medium	medium	4.8	8	0.90309	0.00256689	226840	184600	9,808.2	87887	0.00000	0.00000	3	1	5	1	0	0	100	100	100	100	100	100
213	Q7QCU9_ANOGA	AGAP002812-PA OS=Anopheles gambiae GN=AgaP_AGAP002812 PE=4 SV=5	23 kDa	medium	medium	0.5	0.833333	-0.0791812	0.904618	45686	127600	0.00000	158880	19302	183140	1	0	2	2	1	2	100	0	0	100	100	0
214	Q7QCS7_ANOGA	MICOS complex subunit OS=Anopheles gambiae GN=AgaP_AGAP002788 PE=4 SV=3	25 kDa	medium	medium	0.9	1.5	0.176091	0.544721	128740	0.00000	0.00000	77205	61085	0.00000	2	0	0	3	2	0	100	100	100	100	100	100
215	Q7QCQ5_ANOGA	T-complex protein 1 subunit gamma OS=Anopheles gambiae GN=AgaP_AGAP002759 PE=3 SV=4	60 kDa	medium	medium	0.2	0.333333	-0.477121	0.527181	1,654.0	177780	0.00000	373460	99536	511680	1	0	7	8	3	5	0	0	100	100	100	100
216	Q7QCP0_ANOGA	AGAP002737-PA (Fragment) OS=Anopheles gambiae GN=AgaP_AGAP002737 PE=4 SV=5	759 kDa	medium	medium	0.2	0.333333	-0.477121	0.439554	0.00000	59162	0.00000	47741	129190	188600	0	1	8	5	8	4	0	0	0	100	0	100
217	Q7QCJ6_ANOGA	AGAP002661-PA OS=Anopheles gambiae GN=AgaP_AGAP002661 PE=4 SV=5	35 kDa	medium	medium	0.4	0.666667	-0.176091	0.546306	27197	44687	0.00000	43025	44110	80885	1	0	1	1	1	3	100	99	100	27	100	100
218	Q7QCJ3_ANOGA	AGAP002655-PA OS=Anopheles gambiae GN=AgaP_AGAP002655 PE=4 SV=3	85 kDa	medium	medium	0.5	0.833333	-0.0791812	0.653037	76975	67096	7,604.5	105890	153450	46259	2	1	8	8	4	2	100	0	100	100	100	100
219	Q7QCJ1_ANOGA	AGAP002653-PA OS=Anopheles gambiae GN=AgaP_AGAP002653 PE=4 SV=1	56 kDa	medium	medium	0.6	1	0	0.169587	151070	0.00000	0.00000	85950	159810	0.00000	1	0	0	9	4	0	100	87	100	97	99	0
220	Q7QCJ0_ANOGA	AGAP002652-PA OS=Anopheles gambiae GN=AgaP_AGAP002652 PE=4 SV=4	48 kDa	medium	medium	0.9	1.5	0.176091	0.390828	0.00000	65811	0.00000	21101	0.00000	56009	0	0	6	4	1	7	100	100	100	100	100	100
221	Q7QCH6_ANOGA	S-formylglutathione hydrolase OS=Anopheles gambiae GN=AgaP_AGAP002627 PE=3 SV=3	31 kDa	medium	medium	0.4	0.666667	-0.176091	0.978472	22311	132630	0.00000	40513	23319	336990	1	0	3	2	1	3	100	100	100	100	100	100
222	Q7QCG3_ANOGA	AGAP002613-PA OS=Anopheles gambiae GN=CPR8 PE=4 SV=1	15 kDa	medium	medium	0.06	0.1	-1	0.24141	0.00000	0.00000	3,136.6	11258	36111	5,693.9	0	1	0	1	3	1	68	0	96	95	96	95
223	Q7QCE1_ANOGA	AGAP002586-PA OS=Anopheles gambiae GN=AgaP_AGAP002586 PE=4 SV=3	80 kDa	medium	medium	0.2	0.333333	-0.477121	0.3389	0.00000	97945	0.00000	207730	43165	399930	0	0	10	12	1	5	0	0	0	100	100	100
224	Q7QCC5_ANOGA	AGAP002557-PA OS=Anopheles gambiae GN=AgaP_AGAP002557 PE=3 SV=3	67 kDa	medium	medium	0.5	0.833333	-0.0791812	0.162201	18843	114430	0.00000	60825	0.00000	184360	1	0	6	1	0	2	100	60	100	100	100	100
225	Q7QCB3_ANOGA	AGAP002543-PA OS=Anopheles gambiae GN=AgaP_AGAP002543 PE=3 SV=5	30 kDa	medium	medium	1.8	3	0.477121	0.835319	46275	0.00000	0.00000	15392	10708	0.00000	3	0	0	1	2	0	100	100	100	100	100	100
226	Q7QCA0_ANOGA	AGAP002521-PA OS=Anopheles gambiae GN=AgaP_AGAP002521 PE=4 SV=4	27 kDa	medium	medium	0.7	1.16667	0.0669468	0.119071	88373	155630	0.00000	179370	59190	132100	2	0	2	5	3	6	100	80	100	100	100	100
227	Q7QC97_ANOGA	AGAP002518-PA OS=Anopheles gambiae GN=AgaP_AGAP002518 PE=3 SV=4	86 kDa	medium	medium	0.2	0.333333	-0.477121	0.0756069	0.00000	135830	0.00000	259760	342230	281360	0	0	8	12	6	6	0	0	0	100	100	95
228	Q7QC60_ANOGA	Ferritin OS=Anopheles gambiae GN=HCH PE=2 SV=4	25 kDa	medium	medium	0.1	0.166667	-0.778151	0.110701	427650	416010	0.00000	3232400	673830	2202700	4	0	8	12	8	11	0	0	0	96	100	0
229	Q7QC42_ANOGA	40S ribosomal protein S8 OS=Anopheles gambiae GN=AgaP_AGAP002437 PE=3 SV=3	23 kDa	medium	medium	0.5	0.833333	-0.0791812	0.746377	0.00000	243800	0.00000	0.00000	214910	307580	0	0	5	0	2	5	100	0	96	100	100	0
230	Q7QC30_ANOGA	AGAP002422-PA OS=Anopheles gambiae GN=CLIPD1 PE=3 SV=4	49 kDa	low	medium	SL	SL	SL	0.0826999	0.00000	0.00000	0.00000	10233	4,543.0	0.00000	0	0	0	2	1	0	100	0	100	100	100	100
231	Q7QC23_ANOGA	AGAP002414-PA OS=Anopheles gambiae GN=AgaP_AGAP002414 PE=4 SV=5	164 kDa	medium	medium	0.3	0.5	-0.30103	0.192481	10856	0.00000	0.00000	5,025.4	24953	5,895.5	1	0	0	1	4	1	100	100	100	100	100	100
232	Q7QC14_ANOGA	AGAP002399-PA OS=Anopheles gambiae GN=AgaP_AGAP002399 PE=4 SV=5	40 kDa	medium	high	0.1	0.166667	-0.778151	0.405376	443550	135070	0.00000	569250	3882400	76619	13	0	8	22	32	3	0	0	0	100	96	69
233	Q7QBZ6_ANOGA	Adenylosuccinate lyase OS=Anopheles gambiae GN=AgaP_AGAP002378 PE=3 SV=3	54 kDa	medium	medium	0.4	0.666667	-0.176091	0.0861054	0.00000	64438	0.00000	58507	83626	37862	0	0	2	6	2	2	100	0	100	100	100	100
234	Q7QBY6_ANOGA	MICOS complex subunit MIC60 OS=Anopheles gambiae GN=AgaP_AGAP002364 PE=3 SV=4	82 kDa	medium	medium	0.6	1	0	0.775269	174810	441970	0.00000	519770	406730	105950	3	0	18	20	8	2	0	0	100	100	0	100
235	Q7QBY5_ANOGA	AGAP002363-PA OS=Anopheles gambiae GN=AgaP_AGAP002363 PE=4 SV=4	36 kDa	medium	medium	0.9	1.5	0.176091	0.985742	0.00000	19525	0.00000	14132	0.00000	6,725.4	0	0	2	2	0	1	100	100	100	100	100	100
236	Q7QBY4_ANOGA	AGAP002356-PA OS=Anopheles gambiae GN=AgaP_AGAP002356 PE=4 SV=4	42 kDa	medium	medium	0.4	0.666667	-0.176091	0.530798	7,908.1	34016	0.00000	33811	48275	29331	1	0	2	3	3	1	100	93	100	100	100	100
237	Q7QBX3_ANOGA	N-acetylglucosamine-6-phosphate deacetylase OS=Anopheles gambiae GN=AgaP_AGAP002347 PE=3 SV=5	45 kDa	low	medium	SL	SL	SL	0.155747	0.00000	0.00000	0.00000	609.69	6,964.7	0.00000	0	0	0	1	1	0	95	0	100	100	100	100
238	Q7QBU7_ANOGA	AGAP002320-PA OS=Anopheles gambiae GN=AgaP_AGAP002320 PE=4 SV=3	23 kDa	medium	medium	12	20	1.30103	0.548331	115400	30355	1741200	133690	17823	0.00000	2	1	1	3	1	0	87	0	100	100	59	100
239	Q7QBU0_ANOGA	Pyrroline-5-carboxylate reductase OS=Anopheles gambiae GN=AgaP_AGAP002308 PE=3 SV=4	30 kDa	medium	medium	1	1.66667	0.221849	0.905813	19118	125060	0.00000	25878	75802	42031	1	0	2	1	3	1	100	100	100	100	100	100
240	Q7QBK9_ANOGA	AGAP003124-PA OS=Anopheles gambiae GN=AgaP_AGAP003124 PE=4 SV=2	65 kDa	medium	medium	0.2	0.333333	-0.477121	0.0303114	0.00000	207360	0.00000	297970	226640	334440	0	0	5	25	6	5	0	0	100	100	0	100
241	Q7QBI1_ANOGA	AGAP003165-PA OS=Anopheles gambiae GN=AgaP_AGAP003165 PE=3 SV=4	53 kDa	medium	medium	0.2	0.333333	-0.477121	0.0912356	0.00000	19893	0.00000	33778	23860	23039	0	0	2	2	3	5	0	0	100	72	100	95
242	Q7QBH8_ANOGA	AGAP003167-PA OS=Anopheles gambiae GN=AgaP_AGAP003167 PE=4 SV=4	112 kDa	medium	medium	0.3	0.5	-0.30103	0.394845	6,430.1	10748	0.00000	42556	7,369.7	17591	1	0	2	2	2	4	100	100	100	100	100	100
243	Q7QBG4_ANOGA	AGAP003183-PA OS=Anopheles gambiae GN=AgaP_AGAP003183 PE=4 SV=4	36 kDa	medium	medium	0.2	0.333333	-0.477121	0.703154	10630	9,997.7	0.00000	68333	14999	0.00000	2	0	1	4	2	0	100	0	100	91	70	100
244	Q7QBF6_ANOGA	AGAP003192-PA OS=Anopheles gambiae GN=AgaP_AGAP003192 PE=4 SV=2	33 kDa	medium	medium	0.5	0.833333	-0.0791812	0.907024	1,379.1	18140	0.00000	27038	13214	0.00000	1	0	2	2	3	0	100	98	100	100	100	100
245	Q7QBC9_ANOGA	AGAP003228-PA OS=Anopheles gambiae GN=AgaP_AGAP003228 PE=4 SV=3	48 kDa	medium	medium	3.6	6	0.778151	0.482316	0.00000	67156	420580	57938	75361	1,329.4	0	1	2	9	1	1	100	0	100	100	100	100
246	Q7QBB5_ANOGA	AGAP004096-PA OS=Anopheles gambiae GN=AgaP_AGAP004096 PE=4 SV=3	62 kDa	medium	medium	1.1	1.83333	0.263241	0.388582	145210	127090	34368	101950	175050	6,684.0	1	1	2	8	2	1	100	99	100	100	100	95
247	Q7QBA6_ANOGA	AGAP004109-PA OS=Anopheles gambiae GN=AgaP_AGAP004109 PE=3 SV=5	80 kDa	medium	medium	0.8	1.33333	0.124939	0.356366	0.00000	279080	0.00000	219170	67926	68353	0	0	10	10	2	4	100	98	100	100	96	100
248	Q7QB87_ANOGA	AGAP004135-PA OS=Anopheles gambiae GN=AgaP_AGAP004135 PE=4 SV=4	61 kDa	medium	medium	0.7	1.16667	0.0669468	0.480762	46592	314990	0.00000	139620	201540	193560	1	0	9	15	4	2	100	100	100	100	100	100
249	Q7QB79_ANOGA	Aspartate aminotransferase OS=Anopheles gambiae GN=AgaP_AGAP004142 PE=3 SV=4	45 kDa	medium	medium	0.5	0.833333	-0.0791812	0.109202	5,799.4	181420	66834	276960	74931	131740	1	1	11	20	5	17	100	0	27	100	99	0
250	Q7QB74_ANOGA	AGAP004146-PA OS=Anopheles gambiae GN=AgaP_AGAP004146 PE=4 SV=4	22 kDa	medium	medium	1.7	2.83333	0.452298	0.619297	36021	586620	0.00000	180720	132270	63881	1	0	6	1	2	4	100	0	100	100	100	100
251	Q7QB73_ANOGA	AGAP004148-PA OS=Anopheles gambiae GN=CLIPB5 PE=3 SV=4	41 kDa	medium	medium	0.7	1.16667	0.0669468	0.762064	0.00000	57320	0.00000	62377	0.00000	15870	0	0	3	5	0	1	100	100	100	100	100	100
252	Q7QB57_ANOGA	AGAP004175-PA OS=Anopheles gambiae GN=AgaP_AGAP004175 PE=3 SV=3	55 kDa	medium	medium	0.4	0.666667	-0.176091	0.151146	26770	27902	0.00000	0.00000	146640	0.00000	1	0	2	0	1	0	100	99	100	100	100	100
253	Q7QB14_ANOGA	AGAP004238-PA OS=Anopheles gambiae GN=AgaP_AGAP004238 PE=3 SV=4	59 kDa	medium	medium	0.7	1.16667	0.0669468	0.231799	140380	226930	957140	389170	286700	1167800	1	1	3	11	1	5	95	12	100	100	99	0
254	Q7QB10_ANOGA	Glutathione peroxidase OS=Anopheles gambiae GN=GPXH1 PE=3 SV=3	19 kDa	medium	medium	1.6	2.66667	0.425969	0.109174	180720	346400	344030	169090	243340	118800	4	0	3	2	1	1	100	73	100	100	100	100
255	Q7QB08_ANOGA	AGAP004249-PA OS=Anopheles gambiae GN=AgaP_AGAP004249 PE=4 SV=5	162 kDa	medium	medium	56	93.3333	1.97004	0.333228	78847	9,600.6	682280	11667	2,108.6	0.00000	2	2	1	2	2	0	100	0	100	100	100	100
256	Q7QB02_ANOGA	AGAP004262-PA OS=Anopheles gambiae GN=AgaP_AGAP004262 PE=4 SV=3	27 kDa	medium	medium	1	1.66667	0.221849	0.80624	0.00000	205850	0.00000	13672	0.00000	183340	0	0	6	1	0	7	100	0	100	100	100	100
257	Q7QAW1_ANOGA	AGAP003514-PA OS=Anopheles gambiae GN=AgaP_AGAP003514 PE=4 SV=5	33 kDa	medium	medium	1.3	2.16667	0.335792	0.265875	92901	55673	78245	100100	81027	0.00000	6	1	3	3	5	1	100	97	88	0	100	0
258	Q7QAT0_ANOGA	AGAP003556-PA OS=Anopheles gambiae GN=AgaP_AGAP003556 PE=3 SV=5	45 kDa	medium	medium	0.2	0.333333	-0.477121	0.185915	28779	0.00000	0.00000	6,179.1	105890	33312	5	0	0	5	6	3	0	0	0	100	100	0
259	Q7QAQ9_ANOGA	AGAP003578-PA OS=Anopheles gambiae GN=AgaP_AGAP003578 PE=3 SV=4	53 kDa	medium	medium	0.6	1	0	0.614821	7,122.0	15391	0.00000	14355	6,339.5	14732	1	0	2	1	1	5	100	26	99	95	100	55
260	Q7QAQ3_ANOGA	AGAP003584-PA OS=Anopheles gambiae GN=AgaP_AGAP003584 PE=3 SV=3	39 kDa	medium	medium	0.1	0.166667	-0.778151	0.396161	0.00000	7,996.8	0.00000	42360	5,239.6	21993	1	0	2	5	1	2	0	0	100	100	100	100
261	Q7QAQ2_ANOGA	AGAP003586-PA OS=Anopheles gambiae GN=AgaP_AGAP003586 PE=3 SV=4	38 kDa	medium	medium	0.6	1	0	0.287144	22246	530040	0.00000	391220	98335	468880	1	0	7	8	2	10	95	0	100	100	100	18
262	Q7QAP1_ANOGA	AGAP003599-PA OS=Anopheles gambiae GN=AgaP_AGAP003599 PE=3 SV=3	22 kDa	medium	medium	0.5	0.833333	-0.0791812	0.892767	1455800	512570	0.00000	1035000	1125700	1900100	8	1	12	4	14	12	0	0	100	100	0	100
263	Q7QAN6_ANOGA	AGAP003606-PA OS=Anopheles gambiae GN=AgaP_AGAP003606 PE=4 SV=5	58 kDa	low	medium	SL	SL	SL	0.0656074	0.00000	0.00000	0.00000	57778	0.00000	58703	0	0	0	7	0	1	100	0	100	100	100	0
264	Q7QAJ0_ANOGA	AGAP003680-PA OS=Anopheles gambiae GN=AgaP_AGAP003680 PE=4 SV=4	85 kDa	medium	medium	0.8	1.33333	0.124939	0.753672	0.00000	89001	0.00000	77570	0.00000	30206	0	0	2	3	0	1	100	99	100	100	100	100
265	Q7QAH9_ANOGA	AGAP003691-PA OS=Anopheles gambiae GN=AgaP_AGAP003691 PE=4 SV=4	94 kDa	medium	medium	0.3	0.5	-0.30103	0.419219	4,907.8	18694	0.00000	19344	50416	0.00000	1	0	1	2	4	0	100	100	100	100	100	100
266	Q7QAH2_ANOGA	Methionine aminopeptidase 1 OS=Anopheles gambiae GN=AgaP_AGAP003700 PE=3 SV=5	42 kDa	low	medium	SL	SL	SL	0.0458597	0.00000	0.00000	0.00000	8,210.8	25129	0.00000	0	0	0	2	2	0	48	0	0	95	100	0
267	Q7QAD3_ANOGA	AGAP004294-PA OS=Anopheles gambiae GN=AgaP_AGAP004294 PE=4 SV=2	58 kDa	medium	medium	14	23.3333	1.36798	0.66927	107410	16974	0.00000	0.00000	0.00000	8,744.6	1	0	1	0	0	2	100	100	100	100	100	100
268	Q7QAC0_ANOGA	AGAP004318-PA OS=Anopheles gambiae GN=CLIPC3 PE=3 SV=2	43 kDa	medium	medium	0.5	0.833333	-0.0791812	0.611725	26999	0.00000	0.00000	15767	21295	13431	3	0	0	1	1	1	100	100	100	100	100	100
269	Q7QAB6_ANOGA	Peptidylprolyl isomerase OS=Anopheles gambiae GN=AgaP_AGAP004321 PE=4 SV=3	19 kDa	medium	medium	1.8	3	0.477121	0.998855	42556	162590	0.00000	20295	90710	3,140.3	1	0	5	1	7	1	100	0	100	100	100	100
270	Q7QA95_ANOGA	Succinyl-CoA ligase subunit beta OS=Anopheles gambiae GN=AgaP_AGAP004352 PE=3 SV=4	46 kDa	medium	medium	0.05	0.0833333	-1.07918	0.0532041	7,155.7	12913	0.00000	2,661.8	374440	8,213.6	4	0	3	1	1	1	0	0	100	0	91	100
271	Q7QA89_ANOGA	AGAP004366-PA OS=Anopheles gambiae GN=AgaP_AGAP004366 PE=3 SV=4	64 kDa	medium	medium	0.4	0.666667	-0.176091	0.376874	657780	1269900	891430	1156900	2237900	3820900	6	1	21	14	12	28	0	0	100	100	100	100
272	Q7QA76_ANOGA	AGAP004396-PA OS=Anopheles gambiae GN=AgaP_AGAP004396 PE=4 SV=3	52 kDa	medium	medium	0.2	0.333333	-0.477121	0.576646	187140	211720	35840	1116400	210830	714740	12	2	8	17	10	12	0	0	0	100	78	93
273	Q7QA62_ANOGA	AGAP004418-PA OS=Anopheles gambiae GN=AgaP_AGAP004418 PE=4 SV=2	33 kDa	medium	medium	0.5	0.833333	-0.0791812	0.733794	11241	43791	0.00000	63767	30495	15645	3	0	4	4	4	1	100	100	100	100	100	98
274	Q7QA48_ANOGA	AGAP004440-PA OS=Anopheles gambiae GN=AgaP_AGAP004440 PE=4 SV=5	481 kDa	medium	medium	0.1	0.166667	-0.778151	0.118907	79933	129940	0.00000	77871	207240	1160700	2	0	2	5	4	5	0	0	0	100	95	100
275	Q7QA38_ANOGA	Galactose-1-phosphate uridylyltransferase OS=Anopheles gambiae GN=AgaP_AGAP004451 PE=3 SV=5	40 kDa	low	medium	SL	SL	SL	0.155747	0.00000	0.00000	0.00000	7,198.7	0.00000	7,092.1	0	0	0	1	0	1	94	0	0	100	100	0
276	Q7QA29_ANOGA	AGAP004462-PA OS=Anopheles gambiae GN=AgaP_AGAP004462 PE=4 SV=4	17 kDa	medium	medium	0.5	0.833333	-0.0791812	0.288859	17487	93529	0.00000	171440	42297	0.00000	1	0	1	5	2	0	100	0	100	100	100	100
277	Q7QA13_ANOGA	AGAP004484-PA OS=Anopheles gambiae GN=AgaP_AGAP004484 PE=4 SV=3	15 kDa	medium	medium	0.9	1.5	0.176091	0.577359	61502	293070	129910	165090	116480	253040	3	1	3	3	3	2	100	100	100	100	100	100
278	Q7Q9Z0_ANOGA	Sideroflexin OS=Anopheles gambiae GN=AgaP_AGAP004519 PE=3 SV=4	36 kDa	low	medium	SL	SL	SL	0.155747	0.00000	0.00000	0.00000	26431	7,504.6	0.00000	0	0	0	1	1	0	15	0	100	100	58	100
279	Q7Q9T0_ANOGA	AGAP005061-PB OS=Anopheles gambiae GN=AgaP_AGAP005061 PE=3 SV=2	23 kDa	medium	medium	0.1	0.166667	-0.778151	0.185669	0.00000	51957	0.00000	385810	4,534.2	30531	0	0	2	4	2	2	0	0	100	0	100	100
280	Q7Q9R9_ANOGA	AGAP005075-PA OS=Anopheles gambiae GN=AgaP_AGAP005075 PE=4 SV=4	34 kDa	medium	medium	SL	SL	SL	0.422212	0.00000	0.00000	0.00000	40008	36169	0.00000	1	0	0	1	3	0	100	0	100	100	99	100
281	Q7Q9Q5_ANOGA	AGAP005103-PA OS=Anopheles gambiae GN=AgaP_AGAP005103 PE=3 SV=4	41 kDa	medium	medium	0.6	1	0	0.414196	132940	403300	0.00000	405990	214180	295020	6	0	10	12	4	2	100	0	97	0	97	0
282	Q7Q9Q2_ANOGA	AGAP005108-PA OS=Anopheles gambiae GN=AgaP_AGAP005108 PE=4 SV=4	46 kDa	medium	medium	0.5	0.833333	-0.0791812	0.867952	76771	38604	0.00000	31762	50051	132150	3	1	2	2	5	3	100	0	100	100	100	100
283	Q7Q9P5_ANOGA	AGAP005121-PA OS=Anopheles gambiae GN=AgaP_AGAP005121 PE=4 SV=4	21 kDa	medium	medium	0.6	1	0	0.655532	7,466.3	380630	0.00000	185250	39143	394880	1	0	3	3	2	3	100	0	100	100	100	100
284	Q7Q9P4_ANOGA	AGAP005122-PA OS=Anopheles gambiae GN=AgaP_AGAP005122 PE=4 SV=4	43 kDa	medium	medium	4.3	7.16667	0.855317	0.350539	8,417.7	87468	0.00000	14546	7,942.3	0.00000	1	0	3	1	2	0	100	0	99	100	100	100
285	Q7Q9K0_ANOGA	AGAP005197-PA OS=Anopheles gambiae GN=AgaP_AGAP005197 PE=3 SV=2	17 kDa	medium	medium	1.5	2.5	0.39794	0.480972	24099	73042	0.00000	0.00000	65466	0.00000	1	0	2	0	3	0	100	100	100	100	100	100
286	Q7Q9E3_ANOGA	AGAP005266-PA OS=Anopheles gambiae GN=AgaP_AGAP005266 PE=3 SV=3	25 kDa	medium	medium	2.3	3.83333	0.583577	0.790142	155630	0.00000	323770	133640	57788	13440	12	3	0	5	2	4	100	99	0	95	100	0
287	Q7Q9C1_ANOGA	AGAP003328-PA OS=Anopheles gambiae GN=AgaP_AGAP003328 PE=3 SV=5	15 kDa	medium	medium	1.7	2.83333	0.452298	0.356556	20252	20167	0.00000	24425	0.00000	0.00000	2	0	1	2	0	0	100	100	100	100	100	100
288	Q7Q9B8_ANOGA	AGAP003334-PA OS=Anopheles gambiae GN=CPLCX2 PE=4 SV=3	13 kDa	high	high	6.2	10.3333	1.01424	0.301328	6244900	470840	179240000000	1262700	2296300	427280	4	4	4	5	4	3	100	0	100	100	60	0
289	Q7Q9A6_ANOGA	AGAP003354-PA OS=Anopheles gambiae GN=AgaP_AGAP003354 PE=4 SV=5	29 kDa	high	high	0.9	1.5	0.176091	0.614594	8859800	1498000	5202600	6713400	7847200	2946900	25	6	12	23	19	15	0	0	100	100	100	100
290	Q7Q997_ANOGA	AGAP003367-PA OS=Anopheles gambiae GN=AgaP_AGAP003367 PE=4 SV=3	11 kDa	medium	medium	1	1.66667	0.221849	0.308704	31623	71531	0.00000	41075	62895	0.00000	5	0	3	3	4	0	98	52	100	100	100	99
291	Q7Q978_ANOGA	AGAP004877-PA OS=Anopheles gambiae GN=AgaP_AGAP004877 PE=4 SV=4	103 kDa	high	high	0.7	1.16667	0.0669468	0.235018	131090000000	236610000000	9567200	272630000000	224090000000	211760000000	134	56	159	227	121	145	0	99	97	0	96	0
292	Q7Q974_ANOGA	AGAP004870-PA OS=Anopheles gambiae GN=AgaP_AGAP004870 PE=4 SV=4	146 kDa	medium	medium	0.05	0.0833333	-1.07918	0.0510425	0.00000	5,805.1	0.00000	30403	86484	7,985.2	0	0	1	4	7	1	95	24	6	0	100	96
293	Q7Q973_ANOGA	AGAP004868-PA OS=Anopheles gambiae GN=AgaP_AGAP004868 PE=4 SV=4	23 kDa	medium	medium	1.3	2.16667	0.335792	0.471734	180530	12968	0.00000	0.00000	153880	0.00000	2	0	1	0	3	0	100	0	100	100	100	100
294	Q7Q972_ANOGA	AGAP004867-PA OS=Anopheles gambiae GN=AgaP_AGAP004867 PE=4 SV=3	14 kDa	medium	medium	1.6	2.66667	0.425969	0.611921	96243	79645	255650	144210	112470	12569	5	2	2	4	6	1	100	0	100	100	99	100
295	Q7Q956_ANOGA	AGAP004855-PA OS=Anopheles gambiae GN=CLIPB13 PE=3 SV=2	45 kDa	medium	medium	0.4	0.666667	-0.176091	0.0123128	185890	0.00000	0.00000	169770	331340	16699	1	0	0	12	5	2	100	99	100	100	85	98
296	Q7Q954_ANOGA	AGAP004852-PA OS=Anopheles gambiae GN=AgaP_AGAP004852 PE=4 SV=4	79 kDa	medium	medium	0.2	0.333333	-0.477121	0.0489232	43055	232900	0.00000	368910	874850	346850	3	0	7	21	11	5	0	0	0	100	100	0
297	Q7Q943_ANOGA	AGAP004834-PA OS=Anopheles gambiae GN=AgaP_AGAP004834 PE=4 SV=3	51 kDa	medium	medium	0.4	0.666667	-0.176091	0.634569	4,194.8	14424	0.00000	24557	2,996.0	23402	1	0	4	3	1	6	100	96	100	100	100	100
298	Q7Q8W6_ANOGA	Superoxide dismutase OS=Anopheles gambiae GN=MNSOD1 PE=3 SV=4	25 kDa	medium	medium	0.4	0.666667	-0.176091	0.809819	64710	125430	0.00000	190130	35361	277150	3	0	4	5	1	6	100	0	72	0	100	100
299	Q7Q8U0_ANOGA	AGAP010558-PA OS=Anopheles gambiae GN=AgaP_AGAP010558 PE=4 SV=3	19 kDa	low	medium	SL	SL	SL	0.0826999	0.00000	0.00000	0.00000	33532	4,402.9	0.00000	0	0	0	2	1	0	100	0	100	100	100	100
300	Q7Q8S5_ANOGA	AGAP010588-PA OS=Anopheles gambiae GN=AgaP_AGAP010588 PE=3 SV=3	60 kDa	medium	medium	0.2	0.333333	-0.477121	0.454198	0.00000	133340	0.00000	79742	468400	202900	0	0	10	2	4	6	0	0	0	100	15	100
301	Q7Q8S2_ANOGA	AGAP010591-PA OS=Anopheles gambiae GN=AgaP_AGAP010591 PE=3 SV=3	14 kDa	medium	medium	0.4	0.666667	-0.176091	0.490538	43655	42742	87721	245620	199380	17723	5	1	3	5	4	1	100	0	100	100	100	95
302	Q7Q8R2_ANOGA	AGAP010606-PA OS=Anopheles gambiae GN=AgaP_AGAP010606 PE=3 SV=3	10 kDa	medium	medium	0.3	0.5	-0.30103	0.541061	0.00000	13431	0.00000	14889	24413	0.00000	0	0	1	1	2	0	100	100	100	100	100	100
303	Q7Q8Q9_ANOGA	AGAP010610-PA (Fragment) OS=Anopheles gambiae GN=AgaP_AGAP010610 PE=4 SV=4	80 kDa	low	medium	SL	SL	SL	0.0832059	0.00000	0.00000	0.00000	87983	47971	0.00000	0	0	0	1	2	0	100	100	100	100	100	100
304	Q7Q8Q6_ANOGA	AGAP010612-PA OS=Anopheles gambiae GN=AgaP_AGAP010612 PE=3 SV=2	24 kDa	medium	medium	0.5	0.833333	-0.0791812	0.882176	183450	110040	0.00000	120560	202010	233040	3	0	2	3	1	3	100	100	100	100	100	100
305	Q7Q8J3_ANOGA	AGAP008596-PA OS=Anopheles gambiae GN=AgaP_AGAP008596 PE=4 SV=3	77 kDa	low	medium	SL	SL	SL	0.0799683	0.00000	0.00000	0.00000	17702	89775	0.00000	0	0	0	1	4	0	0	9	0	100	89	89
306	Q7Q8I2_ANOGA	AGAP008617-PA OS=Anopheles gambiae GN=AgaP_AGAP008617 PE=4 SV=2	35 kDa	medium	medium	2.4	4	0.60206	0.335603	6,386.7	97645	0.00000	24447	5,471.0	14037	2	0	3	2	1	1	100	100	100	100	100	100
307	Q7Q8G9_ANOGA	AGAP008637-PA OS=Anopheles gambiae GN=AgaP_AGAP008637 PE=4 SV=3	73 kDa	medium	medium	0.9	1.5	0.176091	0.553469	9,017.2	42469	0.00000	30449	15219	12369	1	0	3	2	1	1	100	100	100	100	100	100
308	Q7Q8G7_ANOGA	AGAP008640-PA (Fragment) OS=Anopheles gambiae GN=AgaP_AGAP008640 PE=4 SV=4	18 kDa	medium	medium	8.2	13.6667	1.13566	0.151146	66252	14079	0.00000	0.00000	9,816.2	0.00000	2	0	1	0	1	0	100	100	100	100	100	100
309	Q7Q8F5_ANOGA	AGAP008653-PA OS=Anopheles gambiae GN=AgaP_AGAP008653 PE=4 SV=3	17 kDa	medium	medium	0.2	0.333333	-0.477121	0.541061	9,193.9	0.00000	0.00000	15237	21651	0.00000	1	0	0	2	1	0	12	44	100	100	100	64
310	Q7Q8E6_ANOGA	AGAP008667-PA OS=Anopheles gambiae GN=AgaP_AGAP008667 PE=4 SV=4	78 kDa	medium	medium	0.3	0.5	-0.30103	0.166538	69595	223020	0.00000	419060	181230	569240	4	0	13	7	3	4	100	0	100	100	100	100
311	Q7Q8D4_ANOGA	AGAP008684-PA OS=Anopheles gambiae GN=AgaP_AGAP008684 PE=4 SV=2	52 kDa	medium	medium	0.5	0.833333	-0.0791812	0.558439	4,018.2	68688	0.00000	18569	48167	93746	2	0	10	9	2	11	100	100	100	100	100	100
312	Q7Q8A7_ANOGA	AGAP008719-PA OS=Anopheles gambiae GN=AgaP_AGAP008719 PE=3 SV=2	18 kDa	medium	medium	0.9	1.5	0.176091	0.831856	104360	79803	0.00000	44315	142790	6,784.2	2	0	3	2	6	1	100	86	100	100	100	0
313	Q7Q8A5_ANOGA	AGAP008724-PA OS=Anopheles gambiae GN=AgaP_AGAP008724 PE=4 SV=2	13 kDa	medium	medium	2.5	4.16667	0.619789	0.297465	135970	229930	213660	73576	132830	25136	6	4	3	4	6	3	100	0	97	23	96	0
314	Q7Q8A2_ANOGA	AGAP008727-PA (Fragment) OS=Anopheles gambiae GN=AgaP_AGAP008727 PE=4 SV=4	21 kDa	medium	medium	0.5	0.833333	-0.0791812	0.674825	53525	469230	46289	500430	214510	540430	4	1	8	8	3	6	95	0	99	100	100	0
315	Q7Q859_ANOGA	AGAP008785-PA OS=Anopheles gambiae GN=AgaP_AGAP008785 PE=4 SV=2	31 kDa	medium	medium	0.6	1	0	0.604094	142020	327540	0.00000	304250	71824	370010	5	0	4	7	4	6	100	100	100	100	100	100
316	Q7Q850_ANOGA	Phosphoglycerate kinase OS=Anopheles gambiae GN=AgaP_AGAP008802 PE=3 SV=2	44 kDa	medium	medium	0.7	1.16667	0.0669468	0.537308	433580	1299000	866910	1055900	889000	1759600	21	9	31	28	25	31	0	21	100	100	93	100
317	Q7Q7Z9_ANOGA	AGAP004929-PA OS=Anopheles gambiae GN=AgaP_AGAP004929 PE=4 SV=4	21 kDa	medium	medium	0.8	1.33333	0.124939	0.418808	0.00000	63317	0.00000	0.00000	8,729.7	67335	0	0	3	0	1	1	100	0	100	100	100	100
318	Q7Q7Y8_ANOGA	AGAP004944-PA OS=Anopheles gambiae GN=AgaP_AGAP004944 PE=3 SV=3	71 kDa	medium	medium	0.2	0.333333	-0.477121	0.510734	272580	912020	0.00000	2375500	1213500	2432500	9	0	13	21	9	10	0	0	95	100	100	55
319	Q7Q7W2_ANOGA	AGAP004991-PA OS=Anopheles gambiae GN=AgaP_AGAP004991 PE=4 SV=4	26 kDa	medium	medium	1	1.66667	0.221849	0.550899	10998	194000	0.00000	61553	0.00000	149360	1	0	3	1	0	3	100	0	100	100	100	100
320	Q7Q7V6_ANOGA	AGAP005003-PA OS=Anopheles gambiae GN=AgaP_AGAP005003 PE=4 SV=4	91 kDa	medium	medium	0.1	0.166667	-0.778151	0.210788	9,761.3	9,440.9	8,773.8	53958	147300	0.00000	1	1	1	6	3	1	100	0	0	100	96	0
321	Q7Q7M8_ANOGA	AGAP004593-PA OS=Anopheles gambiae GN=AgaP_AGAP004593 PE=3 SV=5	61 kDa	medium	medium	0.8	1.33333	0.124939	0.811018	0.00000	148520	0.00000	69785	0.00000	113870	0	0	6	2	0	2	100	39	100	100	100	100
322	Q7Q7M7_ANOGA	AGAP004591-PA OS=Anopheles gambiae GN=AgaP_AGAP004591 PE=3 SV=5	44 kDa	medium	medium	0.3	0.5	-0.30103	0.541061	0.00000	7,003.3	0.00000	7,570.6	0.00000	15192	0	0	1	2	0	1	100	0	29	100	100	100
323	Q7Q7K6_ANOGA	AGAP011516-PA (Fragment) OS=Anopheles gambiae GN=AgaP_AGAP011516 PE=3 SV=4	42 kDa	high	high	1.5	2.5	0.39794	0.691547	562730000000	829830000000	43870000000	409430000000	269440000000	545760000000	7	1	7	8	4	8	0	0	100	100	100	100
324	Q7Q7K4_ANOGA	AGAP011514-PA (Fragment) OS=Anopheles gambiae GN=AgaP_AGAP011514 PE=3 SV=4	26 kDa	high	high	2	3.33333	0.522879	0.969384	74040000000	60730000000	73170000000	295780000000	355610000000	388410000000	2	2	2	5	2	2	0	0	100	95	0	95
325	Q7Q7J4_ANOGA	AGAP010331-PA OS=Anopheles gambiae GN=AgaP_AGAP010331 PE=3 SV=3	91 kDa	medium	medium	0.7	1.16667	0.0669468	0.400244	112280	255230	81401	166480	160130	303680	7	3	11	15	5	5	100	0	97	100	100	9
326	Q7Q7G3_ANOGA	AGAP005325-PA OS=Anopheles gambiae GN=AgaP_AGAP005325 PE=3 SV=4	43 kDa	medium	medium	0.6	1	0	0.861212	0.00000	24781	0.00000	38581	0.00000	5,614.9	0	0	3	3	0	1	100	0	100	100	100	100
327	Q7Q7G2_ANOGA	AGAP005327-PA OS=Anopheles gambiae GN=AgaP_AGAP005327 PE=4 SV=3	15 kDa	medium	medium	1.8	3	0.477121	0.576403	48889	96124	61457	74443	8,409.1	31818	3	1	3	4	1	3	100	0	0	100	100	0
328	Q7Q7E6_ANOGA	AGAP005350-PA OS=Anopheles gambiae GN=AgaP_AGAP005350 PE=4 SV=4	44 kDa	medium	medium	1.9	3.16667	0.500602	0.66927	13056	41298	0.00000	0.00000	28041	0.00000	1	0	1	0	2	0	100	100	100	100	100	100
329	Q7Q7C3_ANOGA	AGAP005387-PA OS=Anopheles gambiae GN=AgaP_AGAP005387 PE=4 SV=4	38 kDa	medium	medium	0.5	0.833333	-0.0791812	0.959411	27082	140940	0.00000	255800	69653	9,301.8	5	0	7	10	6	2	100	61	100	100	58	100
330	Q7Q7B3_ANOGA	AGAP005402-PA OS=Anopheles gambiae GN=AgaP_AGAP005402 PE=4 SV=4	17 kDa	medium	low	RL	RL	RL	0.0541472	6,093.0	26248	0.00000	0.00000	0.00000	0.00000	1	0	1	0	0	0	100	100	100	100	100	100
331	Q7Q797_ANOGA	Proteasome subunit alpha type OS=Anopheles gambiae GN=AgaP_AGAP005423 PE=3 SV=3	28 kDa	medium	medium	0.4	0.666667	-0.176091	0.429478	54616	149850	0.00000	49408	296520	199510	3	0	3	2	7	5	100	0	100	100	100	95
332	Q7Q777_ANOGA	AGAP005456-PA OS=Anopheles gambiae GN=CPR15 PE=4 SV=4	14 kDa	medium	medium	2.7	4.5	0.653213	0.357404	389380	227700	1417800	605140	0.00000	153970	1	1	1	1	0	1	100	99	97	95	100	100
333	Q7Q767_ANOGA	AGAP005471-PA OS=Anopheles gambiae GN=AgaP_AGAP005471 PE=4 SV=4	596 kDa	medium	medium	0.4	0.666667	-0.176091	0.994286	659750	1065700	213620	1922100	1327800	1454200	54	9	94	92	34	100	0	0	100	100	100	100
334	Q7Q740_ANOGA	Small nuclear ribonucleoprotein-associated protein OS=Anopheles gambiae GN=AgaP_AGAP005523 PE=3 SV=4	21 kDa	medium	medium	3	5	0.69897	0.151146	24136	13807	0.00000	0.00000	12832	0.00000	2	0	1	0	1	0	100	99	100	100	100	100
335	Q7Q733_ANOGA	AGAP005531-PA OS=Anopheles gambiae GN=AgaP_AGAP005531 PE=4 SV=3	94 kDa	medium	medium	0.2	0.333333	-0.477121	0.105542	0.00000	54021	0.00000	204190	82093	45461	0	0	5	11	4	3	7	0	82	100	100	0
336	Q7Q716_ANOGA	AGAP005558-PA OS=Anopheles gambiae GN=AgaP_AGAP005558 PE=3 SV=1	52 kDa	medium	medium	0.8	1.33333	0.124939	0.7597	600500	694990	221590	525090	796650	645560	17	3	20	23	25	17	0	0	100	100	95	95
337	Q7Q707_ANOGA	AGAP005569-PA OS=Anopheles gambiae GN=AgaP_AGAP005569 PE=3 SV=4	41 kDa	medium	medium	0.3	0.5	-0.30103	0.915079	20662	112080	0.00000	322510	0.00000	65868	2	0	5	8	0	4	100	100	100	100	100	100
338	Q7Q6V7_ANOGA	AGAP005645-PA OS=Anopheles gambiae GN=AgaP_AGAP005645 PE=3 SV=4	26 kDa	medium	medium	0.8	1.33333	0.124939	0.511604	6,715.0	383950	0.00000	128550	20912	342190	1	0	3	4	1	4	100	0	100	100	100	100
339	Q7Q6T9_ANOGA	AGAP005672-PA OS=Anopheles gambiae GN=AgaP_AGAP005672 PE=4 SV=3	104 kDa	medium	medium	0.3	0.5	-0.30103	0.430805	54884	11642	41790	69311	143020	187910	8	2	4	7	6	3	58	98	100	97	100	100
340	Q7Q6Q8_ANOGA	AGAP005723-PA OS=Anopheles gambiae GN=AgaP_AGAP005723 PE=3 SV=4	20 kDa	medium	low	RL	RL	RL	0.0192782	27456	59464	0.00000	0.00000	0.00000	0.00000	1	0	2	0	0	0	100	100	100	100	100	100
341	Q7Q6P5_ANOGA	AGAP005739-PA OS=Anopheles gambiae GN=AgaP_AGAP005739 PE=4 SV=4	200 kDa	medium	medium	0.6	1	0	0.24563	10414	34522	0.00000	0.00000	70772	0.00000	1	1	3	0	5	0	100	100	100	100	100	100
342	Q7Q6L2_ANOGA	AGAP005781-PA OS=Anopheles gambiae GN=AgaP_AGAP005781 PE=3 SV=4	47 kDa	medium	medium	2.4	4	0.60206	0.186727	15839	44313	0.00000	13959	5,245.6	5,518.4	4	0	4	3	1	2	98	0	0	0	100	0
343	Q7Q6J7_ANOGA	AGAP005807-PA OS=Anopheles gambiae GN=AgaP_AGAP005807 PE=4 SV=4	54 kDa	medium	medium	2.6	4.33333	0.636822	0.673594	166290	0.00000	358700	63824	140860	0.00000	7	3	0	3	7	0	100	100	100	100	100	100
344	Q7Q6H4_ANOGA	AGAP005845-PA OS=Anopheles gambiae GN=AgaP_AGAP005845 PE=4 SV=4	44 kDa	medium	medium	1	1.66667	0.221849	0.368246	5,214.4	136130	0.00000	13067	46039	79350	4	0	12	5	6	6	100	0	100	100	100	55
345	Q7Q6H2_ANOGA	AGAP005847-PA OS=Anopheles gambiae GN=AgaP_AGAP005847 PE=4 SV=3	52 kDa	medium	medium	0.3	0.5	-0.30103	0.753682	4,679.8	2,506.6	0.00000	15163	0.00000	6,461.0	1	0	1	1	1	2	100	96	100	100	100	100
346	Q7Q6G7_ANOGA	AGAP005856-PA OS=Anopheles gambiae GN=AgaP_AGAP005856 PE=4 SV=4	131 kDa	low	medium	SL	SL	SL	0.0449235	0.00000	0.00000	0.00000	6,229.7	17298	11191	0	0	0	1	2	1	95	0	100	100	100	100
347	Q7Q6G5_ANOGA	AGAP005858-PA OS=Anopheles gambiae GN=AgaP_AGAP005858 PE=4 SV=3	22 kDa	medium	medium	1.6	2.66667	0.425969	0.239215	110130	188250	0.00000	0.00000	70687	116730	2	0	4	0	3	1	100	99	100	100	100	100
348	Q7Q6G4_ANOGA	AGAP005860-PA OS=Anopheles gambiae GN=AgaP_AGAP005860 PE=3 SV=2	61 kDa	medium	medium	0.4	0.666667	-0.176091	0.58041	5,736.6	503070	0.00000	237290	585790	530720	1	0	17	5	6	9	100	91	100	100	100	100
349	Q7Q6F9_ANOGA	AGAP005865-PA OS=Anopheles gambiae GN=AgaP_AGAP005865 PE=4 SV=3	46 kDa	medium	medium	0.2	0.333333	-0.477121	0.723128	7,758.3	18360	0.00000	16014	2,572.1	130670	7	0	5	7	2	7	0	0	5	95	100	0
350	Q7Q6D3_ANOGA	AGAP005912-PA OS=Anopheles gambiae GN=AgaP_AGAP005912 PE=4 SV=3	37 kDa	medium	medium	0.4	0.666667	-0.176091	0.193379	41407	89485	0.00000	180560	55315	82806	3	0	2	1	1	1	100	100	100	100	100	100
351	Q7Q6D2_ANOGA	AGAP005913-PA OS=Anopheles gambiae GN=AgaP_AGAP005913 PE=4 SV=3	37 kDa	medium	medium	0.5	0.833333	-0.0791812	0.693349	54555	135120	0.00000	198220	44010	104900	5	0	10	10	4	6	100	0	0	100	100	0
352	Q7Q6C9_ANOGA	AGAP005916-PA OS=Anopheles gambiae GN=AgaP_AGAP005916 PE=3 SV=2	21 kDa	medium	medium	0.1	0.166667	-0.778151	0.186648	0.00000	11191	0.00000	0.00000	69744	6,854.5	0	0	1	1	5	1	100	0	95	100	100	95
353	Q7Q6C1_ANOGA	AGAP005929-PA OS=Anopheles gambiae GN=AgaP_AGAP005929 PE=4 SV=4	34 kDa	medium	medium	0.8	1.33333	0.124939	0.609946	31926	267330	0.00000	166750	55769	155880	3	0	9	6	3	6	100	86	100	100	100	100
354	Q7Q696_ANOGA	AGAP005962-PA OS=Anopheles gambiae GN=AgaP_AGAP005962 PE=4 SV=4	91 kDa	medium	medium	0.2	0.333333	-0.477121	0.985742	0.00000	9,685.0	0.00000	36394	0.00000	25890	0	0	2	2	0	1	100	17	100	100	100	100
355	Q7Q685_ANOGA	AGAP005981-PA OS=Anopheles gambiae GN=AgaP_AGAP005981 PE=3 SV=4	44 kDa	medium	medium	0.3	0.5	-0.30103	0.824491	2,237.5	31288	0.00000	0.00000	111340	2,130.3	2	0	3	0	10	1	100	0	100	95	100	100
356	Q7Q680_ANOGA	AGAP005991-PA OS=Anopheles gambiae GN=AgaP_AGAP005991 PE=4 SV=4	22 kDa	medium	medium	0.5	0.833333	-0.0791812	0.224269	0.00000	77420	0.00000	18846	9,435.3	116750	0	0	1	2	1	2	97	98	100	97	100	0
357	Q7Q679_ANOGA	AGAP005993-PA OS=Anopheles gambiae GN=AgaP_AGAP005993 PE=4 SV=4	51 kDa	medium	medium	17	28.3333	1.4523	0.605505	137000	18414	0.00000	9,309.0	0.00000	0.00000	2	0	1	2	1	0	100	95	100	100	100	11
358	Q7Q629_ANOGA	AGAP006070-PA OS=Anopheles gambiae GN=AgaP_AGAP006070 PE=4 SV=4	18 kDa	medium	medium	2	3.33333	0.522879	0.217978	85034	93499	0.00000	0.00000	90059	0.00000	3	0	4	0	5	0	100	0	100	100	100	100
359	Q7Q610_ANOGA	Succinyl-CoA:3-ketoacid-coenzyme A transferase OS=Anopheles gambiae GN=AgaP_AGAP006096 PE=3 SV=4	56 kDa	medium	medium	0.6	1	0	0.0987353	21894	168070	0.00000	134110	161670	7,659.9	2	0	4	15	5	3	94	0	96	100	85	100
360	Q7Q609_ANOGA	AGAP006099-PA OS=Anopheles gambiae GN=AgaP_AGAP006099 PE=3 SV=3	45 kDa	medium	medium	1.2	2	0.30103	0.476967	179280	849790	424140	193630	355730	644760	15	5	30	20	18	26	0	0	100	100	0	100
361	Q7Q601_ANOGA	AGAP006113-PA (Fragment) OS=Anopheles gambiae GN=AgaP_AGAP006113 PE=4 SV=2	38 kDa	medium	medium	1	1.66667	0.221849	0.939145	13533	45345	26384	58126	22431	8,068.3	2	1	2	5	2	1	100	100	100	100	100	100
362	Q7Q5Z9_ANOGA	AGAP006117-PA OS=Anopheles gambiae GN=AgaP_AGAP006117 PE=4 SV=2	38 kDa	medium	medium	3.9	6.5	0.812913	0.361993	112590	0.00000	58047	0.00000	43909	0.00000	2	1	0	0	2	0	100	73	100	100	100	100
363	Q7Q5Y1_ANOGA	AGAP006141-PA OS=Anopheles gambiae GN=AgaP_AGAP006141 PE=3 SV=2	33 kDa	medium	medium	1.5	2.5	0.39794	0.430088	105990	106410	77608	161350	24913	2,728.1	3	1	3	3	3	1	100	98	100	100	100	95
364	Q7Q5X9_ANOGA	AGAP006145-PA OS=Anopheles gambiae GN=CPLCA1 PE=4 SV=2	20 kDa	medium	medium	10	16.6667	1.22185	0.175992	345340	98042	912690	0.00000	130580	0.00000	2	1	1	0	2	0	100	100	100	100	100	100
365	Q7Q5X8_ANOGA	AGAP006146-PA OS=Anopheles gambiae GN=CPLCA2 PE=4 SV=4	20 kDa	medium	medium	1.6	2.66667	0.425969	0.420197	532380	529730	432340	107250	822790	31248	7	1	3	1	8	2	100	0	100	100	100	100
366	Q7Q5W9_ANOGA	AGAP006161-PA OS=Anopheles gambiae GN=AgaP_AGAP006161 PE=4 SV=4	20 kDa	medium	medium	0.6	1	0	0.570276	9,363.7	15562	0.00000	0.00000	43158	0.00000	2	0	1	0	6	0	100	100	100	100	100	100
367	Q7Q5Q0_ANOGA	AGAP006275-PA OS=Anopheles gambiae GN=AgaP_AGAP006275 PE=4 SV=2	29 kDa	medium	medium	0.6	1	0	0.645169	60386	69385	0.00000	0.00000	21078	195090	4	0	1	0	3	2	100	100	100	100	100	100
368	Q7Q5P0_ANOGA	AGAP006330-PA OS=Anopheles gambiae GN=AgaP_AGAP006330 PE=4 SV=3	49 kDa	medium	medium	1	1.66667	0.221849	0.530786	31872	61074	42915	87641	38349	4,210.5	4	1	3	4	4	1	100	0	100	100	96	98
369	Q7Q5N0_ANOGA	AGAP006353-PA OS=Anopheles gambiae GN=AgaP_AGAP006353 PE=4 SV=4	14 kDa	medium	medium	0.6	1	0	0.673784	15226	23897	51175	60915	76873	16480	4	1	3	4	4	2	100	71	100	100	99	100
370	Q7Q5M1_ANOGA	AGAP006360-PA OS=Anopheles gambiae GN=AgaP_AGAP006360 PE=4 SV=4	228 kDa	medium	medium	0.4	0.666667	-0.176091	0.708816	19180	59046	0.00000	99072	80339	38980	2	0	11	12	6	3	100	100	100	100	100	13
371	Q7Q5K6_ANOGA	Dolichyl-diphosphooligosaccharide--protein glycosyltransferase 48 kDa subunit OS=Anopheles gambiae GN=AgaP_AGAP006383 PE=3 SV=4	50 kDa	medium	medium	1	1.66667	0.221849	0.324193	0.00000	128840	0.00000	92569	22627	12621	0	0	3	10	1	1	100	99	89	73	100	0
372	Q7Q5G3_ANOGA	AGAP006452-PA OS=Anopheles gambiae GN=AgaP_AGAP006452 PE=4 SV=2	197 kDa	medium	medium	0.3	0.5	-0.30103	0.413801	733660	2606500	303040	4709700	3171400	5570300	43	9	64	75	52	68	0	0	100	95	37	95
373	Q7Q5G0_ANOGA	AGAP006456-PA OS=Anopheles gambiae GN=AgaP_AGAP006456 PE=3 SV=2	30 kDa	medium	medium	1.1	1.83333	0.263241	0.759707	189860	367750	19601	163050	71725	269030	4	1	3	4	4	6	89	0	100	99	56	0
374	Q7Q5E7_ANOGA	AGAP006478-PA OS=Anopheles gambiae GN=AgaP_AGAP006478 PE=4 SV=4	55 kDa	medium	medium	0.4	0.666667	-0.176091	0.756242	45547	967530	0.00000	246570	124400	1988600	2	0	28	8	3	15	100	0	97	0	78	0
375	Q7Q5C6_ANOGA	AGAP006517-PA OS=Anopheles gambiae GN=AgaP_AGAP006517 PE=4 SV=4	157 kDa	medium	medium	2.1	3.5	0.544068	0.904618	120770	13864	0.00000	0.00000	55370	9,845.8	2	0	1	1	2	2	100	100	100	100	100	35
376	Q7Q595_ANOGA	AGAP006573-PA OS=Anopheles gambiae GN=AgaP_AGAP006573 PE=4 SV=2	51 kDa	medium	medium	0.05	0.0833333	-1.07918	0.692733	1,858.2	10461	0.00000	24958	89781	111980	2	0	3	1	2	3	95	0	97	100	100	0
377	Q7Q567_ANOGA	AGAP006612-PA OS=Anopheles gambiae GN=AgaP_AGAP006612 PE=4 SV=3	9 kDa	medium	medium	2.1	3.5	0.544068	0.359108	20241	0.00000	99462	29533	27354	0.00000	2	1	0	1	1	0	100	0	100	100	100	100
378	Q7Q565_ANOGA	Transcription factor BTF3 OS=Anopheles gambiae GN=AgaP_AGAP006614 PE=3 SV=3	17 kDa	medium	medium	1.1	1.83333	0.263241	0.793179	357440	71864	0.00000	19325	319580	36689	4	0	1	1	6	2	100	0	100	100	100	28
379	Q7Q564_ANOGA	AGAP006616-PA OS=Anopheles gambiae GN=AgaP_AGAP006616 PE=3 SV=4	117 kDa	medium	medium	SL	SL	SL	0.985743	0.00000	0.00000	0.00000	5,601.9	12284	0.00000	2	0	0	1	2	0	21	32	100	100	100	0
380	Q7Q537_ANOGA	Isocitrate dehydrogenase [NADP] OS=Anopheles gambiae GN=AgaP_AGAP006660 PE=3 SV=4	47 kDa	medium	medium	0.9	1.5	0.176091	0.187978	19987	215690	0.00000	80943	51489	119370	10	0	13	6	9	8	40	0	100	100	0	100
381	Q7Q515_ANOGA	AGAP006686-PA OS=Anopheles gambiae GN=AgaP_AGAP006686 PE=4 SV=1	278 kDa	medium	medium	0.3	0.5	-0.30103	0.178394	931520	1020600	86562	2296400	2899100	1082300	60	4	75	101	106	58	0	0	100	100	10	100
382	Q7Q501_ANOGA	AGAP004653-PA OS=Anopheles gambiae GN=AgaP_AGAP004653 PE=4 SV=3	28 kDa	medium	medium	0.8	1.33333	0.124939	0.501625	1040400	611170	0.00000	718700	1105600	220420	18	0	7	16	16	10	80	96	100	100	100	100
383	Q7Q4V9_ANOGA	AGAP000851-PA OS=Anopheles gambiae GN=AgaP_AGAP000851 PE=3 SV=4	12 kDa	medium	medium	0.3	0.5	-0.30103	0.985743	26928	0.00000	0.00000	34319	54296	0.00000	2	0	0	2	1	0	100	100	100	100	100	100
384	Q7Q4V0_ANOGA	AGAP000862-PA OS=Anopheles gambiae GN=AgaP_AGAP000862 PE=3 SV=4	107 kDa	medium	medium	0.8	1.33333	0.124939	0.550898	9,754.8	38413	0.00000	47302	14111	0.00000	1	0	3	3	1	0	100	96	95	84	100	0
385	Q7Q4S7_ANOGA	AGAP000889-PA OS=Anopheles gambiae GN=AgaP_AGAP000889 PE=4 SV=4	18 kDa	medium	medium	1	1.66667	0.221849	0.970118	56034	29114	129970	73603	136850	0.00000	3	1	2	4	4	1	100	0	100	0	100	90
386	Q7Q4R9_ANOGA	AGAP000901-PA OS=Anopheles gambiae GN=AgaP_AGAP000901 PE=4 SV=5	61 kDa	medium	medium	0.4	0.666667	-0.176091	0.064537	115060	612710	18907	634680	635830	541430	10	1	12	22	18	15	0	0	99	95	80	100
387	Q7Q4R7_ANOGA	AGAP000909-PA OS=Anopheles gambiae GN=AgaP_AGAP000909 PE=4 SV=5	47 kDa	medium	medium	0.4	0.666667	-0.176091	0.93299	7,662.0	20896	0.00000	22533	31510	23874	1	0	4	3	3	2	100	0	100	100	0	100
388	Q7Q4Q2_ANOGA	AGAP008530-PA (Fragment) OS=Anopheles gambiae GN=AgaP_AGAP008530 PE=4 SV=4	129 kDa	medium	medium	0.2	0.333333	-0.477121	0.900608	0.00000	22083	0.00000	41058	29208	19657	0	0	3	2	2	1	81	0	100	100	100	100
389	Q7Q4P5_ANOGA	AGAP008512-PA (Fragment) OS=Anopheles gambiae GN=AgaP_AGAP008512 PE=4 SV=4	310 kDa	medium	low	3.7	6.16667	0.79005	0.0331413	82720	3,266.6	63187	0.00000	40743	0.00000	10	3	1	0	1	0	100	100	100	100	100	100
390	Q7Q4N8_ANOGA	AGAP008502-PA OS=Anopheles gambiae GN=AgaP_AGAP008502 PE=4 SV=3	26 kDa	medium	medium	0.5	0.833333	-0.0791812	0.36971	42362	168460	0.00000	200760	0.00000	265640	4	1	4	5	0	4	100	80	100	100	100	28
391	Q7Q4K9_ANOGA	AGAP008449-PA OS=Anopheles gambiae GN=AgaP_AGAP008449 PE=4 SV=3	14 kDa	high	high	2.5	4.16667	0.619789	0.37093	234060000000	3055900	125270000000	1623500	9890200	4337800	3	3	3	3	3	3	0	0	96	98	0	97
392	Q7Q4I0_ANOGA	AGAP008407-PA (Fragment) OS=Anopheles gambiae GN=TEP13 PE=4 SV=4	204 kDa	medium	medium	0.3	0.5	-0.30103	0.558272	16538	15358	0.00000	112620	0.00000	0.00000	3	0	1	8	0	0	100	98	100	100	100	100
393	Q7Q4E8_ANOGA	AGAP008364-PA OS=Anopheles gambiae GN=TEP15 PE=4 SV=3	164 kDa	medium	medium	0.2	0.333333	-0.477121	0.405419	124190	1056100	101730	1537400	519250	4083700	8	2	42	49	13	29	0	0	0	95	100	0
394	Q7Q4B3_ANOGA	AGAP008321-PA (Fragment) OS=Anopheles gambiae GN=AgaP_AGAP008321 PE=4 SV=4	65 kDa	medium	medium	0.1	0.166667	-0.778151	0.224897	0.00000	4,350.6	0.00000	37083	0.00000	6,699.9	0	0	1	3	1	1	95	0	97	100	0	95
395	Q7Q4A5_ANOGA	AGAP008311-PA OS=Anopheles gambiae GN=AgaP_AGAP008311 PE=3 SV=2	11 kDa	medium	medium	0.9	1.5	0.176091	0.0892814	30128	47293	0.00000	13752	0.00000	75310	3	0	2	1	0	1	100	99	92	100	100	95
396	Q7Q495_ANOGA	AGAP008297-PA (Fragment) OS=Anopheles gambiae GN=AgaP_AGAP008297 PE=3 SV=2	136 kDa	low	medium	SL	SL	SL	0.0143456	0.00000	0.00000	0.00000	31281	40555	3,265.9	0	0	0	2	3	1	100	0	100	100	100	100
397	Q7Q487_ANOGA	AGAP008283-PA (Fragment) OS=Anopheles gambiae GN=AgaP_AGAP008283 PE=4 SV=3	20 kDa	medium	medium	0.3	0.5	-0.30103	0.541061	0.00000	19052	0.00000	0.00000	6,644.7	55905	0	0	1	0	1	2	100	99	97	100	100	95
398	Q7Q484_ANOGA	AGAP008279-PA (Fragment) OS=Anopheles gambiae GN=AgaP_AGAP008279 PE=4 SV=4	37 kDa	low	medium	SL	SL	SL	0.0832059	0.00000	0.00000	0.00000	11303	9,930.0	0.00000	0	0	0	1	2	0	79	0	100	100	100	100
399	Q7Q472_ANOGA	AGAP008265-PA OS=Anopheles gambiae GN=AgaP_AGAP008265 PE=4 SV=2	57 kDa	medium	medium	0.3	0.5	-0.30103	0.357903	74429	77924	9,584.5	238910	244960	65292	1	1	2	23	4	1	100	100	100	100	100	100
400	Q7Q467_ANOGA	AGAP008249-PA OS=Anopheles gambiae GN=AgaP_AGAP008249 PE=3 SV=3	59 kDa	medium	medium	0.3	0.5	-0.30103	0.468606	0.00000	90033	0.00000	137570	0.00000	184200	1	0	3	17	0	5	100	0	100	100	100	100
401	Q7Q455_ANOGA	AGAP008227-PA OS=Anopheles gambiae GN=AgaP_AGAP008227 PE=4 SV=4	92 kDa	medium	medium	0.2	0.333333	-0.477121	0.223985	0.00000	82759	0.00000	133690	143040	70500	1	0	4	13	3	2	0	0	0	100	100	95
402	Q7Q440_ANOGA	AGAP008193-PA OS=Anopheles gambiae GN=AgaP_AGAP008193 PE=4 SV=4	148 kDa	medium	medium	0.5	0.833333	-0.0791812	0.316571	96844	163680	33731	334430	299440	13184	9	2	11	14	9	2	95	0	100	100	96	0
403	Q7Q431_ANOGA	AGAP008182-PA OS=Anopheles gambiae GN=AgaP_AGAP008182 PE=4 SV=4	28 kDa	medium	medium	1.9	3.16667	0.500602	0.151146	25285	11567	0.00000	0.00000	0.00000	19320	2	0	1	0	0	1	100	100	100	100	100	100
404	Q7Q410_ANOGA	AGAP008141-PA (Fragment) OS=Anopheles gambiae GN=AgaP_AGAP008141 PE=3 SV=4	52 kDa	low	medium	SL	SL	SL	0.0319438	0.00000	0.00000	0.00000	25969	0.00000	75597	0	0	0	6	0	5	0	0	95	100	100	0
405	Q7Q3Z5_ANOGA	AGAP008113-PA OS=Anopheles gambiae GN=AgaP_AGAP008113 PE=4 SV=4	16 kDa	medium	medium	1.6	2.66667	0.425969	0.552186	74872	159750	0.00000	93896	0.00000	51240	2	0	2	2	1	1	98	91	100	100	100	100
406	Q7Q3X9_ANOGA	AGAP008092-PA OS=Anopheles gambiae GN=AgaP_AGAP008092 PE=3 SV=3	37 kDa	low	medium	SL	SL	SL	0.0557329	0.00000	0.00000	0.00000	19163	8,874.8	0.00000	0	0	0	3	1	0	100	0	100	100	100	100
407	Q7Q3V3_ANOGA	AGAP008061-PA OS=Anopheles gambiae GN=AgaP_AGAP008061 PE=4 SV=3	50 kDa	medium	medium	0.5	0.833333	-0.0791812	0.00757259	81348	244680	0.00000	227810	225390	150620	4	0	6	14	14	10	100	100	95	100	100	0
408	Q7Q3U7_ANOGA	AGAP008051-PA OS=Anopheles gambiae GN=SAPP1 PE=4 SV=2	15 kDa	medium	medium	0.8	1.33333	0.124939	0.183156	213580	75510	162180	123070	186950	254520	14	3	6	6	9	5	100	41	100	100	100	100
409	Q7Q3Q1_ANOGA	AGAP007980-PA OS=Anopheles gambiae GN=AgaP_AGAP007980 PE=4 SV=3	18 kDa	high	medium	17	28.3333	1.4523	0.349829	2449000	643730	1234600	219540	23971	17542	1	1	2	1	1	1	100	0	95	0	97	97
410	Q7Q3P5_ANOGA	AGAP007975-PA OS=Anopheles gambiae GN=AgaP_AGAP007975 PE=3 SV=4	54 kDa	medium	medium	0.5	0.833333	-0.0791812	0.12375	91719	245450	0.00000	249950	269910	114850	4	0	5	17	5	5	40	0	100	100	100	100
411	Q7Q3N9_ANOGA	AGAP007967-PA (Fragment) OS=Anopheles gambiae GN=AgaP_AGAP007967 PE=4 SV=3	44 kDa	medium	medium	2.1	3.5	0.544068	0.958487	30874	31776	191900	67042	49552	4,244.4	3	2	2	7	3	1	100	100	100	100	100	100
412	Q7Q3N8_ANOGA	ATP synthase subunit gamma OS=Anopheles gambiae GN=AgaP_AGAP007966 PE=3 SV=3	33 kDa	medium	medium	0.5	0.833333	-0.0791812	0.0174994	331200	945170	84638	916590	475980	1101400	8	1	7	19	11	18	0	0	100	100	0	100
413	Q7Q3N6_ANOGA	AGAP007963-PA OS=Anopheles gambiae GN=AgaP_AGAP007963 PE=4 SV=3	22 kDa	high	high	0.7	1.16667	0.0669468	0.431251	7532100	535870000000	7938200	342760000000	258640000000	456510000000	37	14	34	46	21	49	0	0	100	100	79	94
414	Q7Q3L6_ANOGA	Alpha-1,4 glucan phosphorylase OS=Anopheles gambiae GN=AgGp PE=2 SV=3	97 kDa	high	high	0.5	0.833333	-0.0791812	0.17595	355530	2430500	0.00000	2172600	1426700	2438700	8	0	59	68	14	49	0	0	100	100	100	97
415	Q7Q3K7_ANOGA	AGAP007927-PA OS=Anopheles gambiae GN=AgaP_AGAP007927 PE=4 SV=2	15 kDa	medium	medium	1	1.66667	0.221849	0.280512	381440	539000	193360	637400	409180	102590	8	4	5	9	5	4	95	98	96	100	96	100
416	Q7Q3K2_ANOGA	AGAP007920-PA (Fragment) OS=Anopheles gambiae GN=AgaP_AGAP007920 PE=4 SV=4	115 kDa	medium	medium	0.5	0.833333	-0.0791812	0.440548	0.00000	84363	0.00000	129690	29555	0.00000	0	0	3	11	2	0	100	0	100	0	100	13
417	Q7Q3K1_ANOGA	AGAP007921-PA OS=Anopheles gambiae GN=AgaP_AGAP007921 PE=3 SV=2	59 kDa	medium	medium	1	1.66667	0.221849	0.167235	43256	137680	0.00000	54480	102780	32020	9	0	7	2	6	4	100	0	100	100	100	0
418	Q7Q3J8_ANOGA	AGAP007918-PA (Fragment) OS=Anopheles gambiae GN=AgaP_AGAP007918 PE=4 SV=3	146 kDa	low	medium	SL	SL	SL	0.00477119	0.00000	0.00000	0.00000	41575	45766	129470	0	0	0	3	6	2	0	25	100	100	100	100
419	Q7Q3I4_ANOGA	AGAP007889-PA OS=Anopheles gambiae GN=AgaP_AGAP007889 PE=4 SV=4	58 kDa	low	medium	SL	SL	SL	0.0123293	0.00000	0.00000	0.00000	95733	37930	13131	0	0	0	11	1	2	26	0	96	100	97	100
420	Q7Q3I3_ANOGA	AGAP007891-PA OS=Anopheles gambiae GN=AgaP_AGAP007891 PE=3 SV=4	109 kDa	medium	medium	0.1	0.166667	-0.778151	0.75534	1,778.4	7,608.4	0.00000	9,292.7	58753	0.00000	1	0	1	2	2	0	54	0	100	100	100	100
421	Q7Q3F6_ANOGA	Aconitate hydratase, mitochondrial (Fragment) OS=Anopheles gambiae GN=AgaP_AGAP007852 PE=3 SV=4	85 kDa	medium	medium	0.4	0.666667	-0.176091	0.165212	635020	1643100	1702100	4948500	3611300	2197000	18	5	45	74	34	32	0	0	100	95	0	100
422	Q7Q3F3_ANOGA	AGAP007851-PA OS=Anopheles gambiae GN=AgaP_AGAP007851 PE=4 SV=4	21 kDa	medium	medium	0.8	1.33333	0.124939	0.359109	6,191.7	40252	0.00000	27032	30535	0.00000	2	0	1	1	1	0	100	0	96	100	100	100
423	Q7Q3D8_ANOGA	AGAP007827-PA OS=Anopheles gambiae GN=AgaP_AGAP007827 PE=3 SV=2	47 kDa	high	medium	1.2	2	0.30103	0.128454	698430	3582900	2191400	920560	855070	3706000	28	15	38	32	27	36	0	0	100	100	100	100
424	Q7Q3D0_ANOGA	AGAP007809-PA OS=Anopheles gambiae GN=AgaP_AGAP007809 PE=4 SV=4	56 kDa	medium	medium	0.3	0.5	-0.30103	0.0664168	0.00000	49382	0.00000	144300	0.00000	13016	0	0	1	15	1	3	100	18	97	100	100	99
425	Q7Q3B0_ANOGA	AGAP007791-PA OS=Anopheles gambiae GN=AgaP_AGAP007791 PE=4 SV=3	38 kDa	medium	medium	0.7	1.16667	0.0669468	0.332257	72580	251610	38758	314490	72627	133940	6	1	8	16	5	10	100	0	0	95	96	100
426	Q7Q3A3_ANOGA	Isocitrate dehydrogenase [NAD] subunit, mitochondrial OS=Anopheles gambiae GN=AgaP_AGAP007786 PE=3 SV=4	40 kDa	medium	medium	0.4	0.666667	-0.176091	0.33142	52050	336410	0.00000	345270	92408	630140	6	0	9	16	5	10	29	0	50	94	14	100
427	Q7Q3A1_ANOGA	AGAP007784-PA OS=Anopheles gambiae GN=AgaP_AGAP007784 PE=3 SV=4	83 kDa	medium	medium	0.1	0.166667	-0.778151	0.0203798	0.00000	306740	0.00000	931230	326030	846910	0	0	17	33	11	19	0	0	0	100	94	0
428	Q7Q3A0_ANOGA	AGAP007780-PA OS=Anopheles gambiae GN=AgaP_AGAP007780 PE=4 SV=3	20 kDa	medium	medium	0.8	1.33333	0.124939	0.69434	192150	309570	0.00000	180750	206250	216540	2	0	7	5	9	2	100	0	100	100	100	100
429	Q7Q398_ANOGA	AGAP007777-PA (Fragment) OS=Anopheles gambiae GN=AgaP_AGAP007777 PE=4 SV=3	60 kDa	medium	medium	0.2	0.333333	-0.477121	0.514131	0.00000	129220	0.00000	149530	316290	336410	0	0	10	1	4	6	18	0	100	100	100	100
430	Q7Q386_ANOGA	AGAP007760-PA OS=Anopheles gambiae GN=AgaP_AGAP007760 PE=4 SV=3	36 kDa	medium	medium	1.6	2.66667	0.425969	0.0987939	37636	160650	160830	147020	81747	0.00000	5	3	6	7	4	0	100	0	100	100	100	100
431	Q7Q320_ANOGA	Proteasome subunit beta type OS=Anopheles gambiae GN=AgaP_AGAP011444 PE=3 SV=3	30 kDa	medium	medium	0.9	1.5	0.176091	0.175751	19270	580590	0.00000	475730	0.00000	175230	2	0	7	4	0	2	100	0	97	0	84	0
432	Q7Q306_ANOGA	Proteasome subunit beta type OS=Anopheles gambiae GN=AgaP_AGAP011423 PE=3 SV=3	30 kDa	medium	medium	0.8	1.33333	0.124939	0.972239	122110	0.00000	0.00000	57701	99391	0.00000	5	0	0	2	2	0	100	100	100	100	100	100
433	Q7Q2Y5_ANOGA	AGAP011396-PA (Fragment) OS=Anopheles gambiae GN=AgaP_AGAP011396 PE=4 SV=4	957 kDa	medium	medium	0.3	0.5	-0.30103	0.169015	1389300	1876700	697360	5392700	4611800	3106500	110	19	190	225	130	233	0	0	100	98	100	18
434	Q7Q2W3_ANOGA	AGAP011368-PA OS=Anopheles gambiae GN=OBP57 PE=2 SV=3	23 kDa	medium	medium	2.2	3.66667	0.564271	0.0193015	169810	566520	38514	19330	201810	134280	9	2	9	1	6	2	100	0	100	0	66	100
435	Q7Q2T3_ANOGA	4-hydroxyphenylpyruvate dioxygenase OS=Anopheles gambiae GN=AgaP_AGAP004802 PE=3 SV=3	44 kDa	medium	medium	0.6	1	0	0.193214	0.00000	126360	0.00000	16933	53402	130150	0	0	13	7	4	11	97	0	100	97	97	100
436	Q7Q2T1_ANOGA	AGAP004799-PA OS=Anopheles gambiae GN=AgaP_AGAP004799 PE=4 SV=2	18 kDa	medium	medium	0.5	0.833333	-0.0791812	0.471734	41879	15838	0.00000	0.00000	121950	0.00000	2	0	1	0	3	0	100	100	100	100	100	100
437	Q7Q2S3_ANOGA	Pyruvate dehydrogenase E1 component subunit alpha OS=Anopheles gambiae GN=AgaP_AGAP004786 PE=4 SV=3	43 kDa	medium	medium	1.2	2	0.30103	0.167096	153700	77051	184450	125340	165900	46269	16	4	6	6	12	2	98	0	98	97	0	0
438	Q7Q2P4_ANOGA	AGAP004749-PA OS=Anopheles gambiae GN=AgaP_AGAP004749 PE=4 SV=4	45 kDa	medium	medium	0.04	0.0666667	-1.17609	0.168057	2,008.1	0.00000	0.00000	43799	11687	0.00000	1	0	0	4	2	0	70	0	100	97	97	100
439	Q7Q2P3_ANOGA	AGAP004747-PA OS=Anopheles gambiae GN=AgaP_AGAP004747 PE=3 SV=4	110 kDa	medium	medium	0.3	0.5	-0.30103	0.926397	0.00000	18079	0.00000	43277	20694	0.00000	0	0	5	4	2	1	100	100	100	100	100	100
440	Q7Q2M7_ANOGA	AGAP004723-PA OS=Anopheles gambiae GN=AgaP_AGAP004723 PE=4 SV=4	22 kDa	medium	medium	0.4	0.666667	-0.176091	0.510221	0.00000	0.00000	34994	42982	37983	0.00000	0	1	0	1	3	0	100	100	100	100	100	100
441	Q7Q2K0_ANOGA	AGAP004690-PA OS=Anopheles gambiae GN=CPF3 PE=4 SV=3	14 kDa	medium	high	1.8	3	0.477121	0.532206	667160	415500	1716600	1102800	377990	91154	4	3	4	6	3	4	100	0	97	99	100	0
442	Q7Q2J4_ANOGA	AGAP010298-PA (Fragment) OS=Anopheles gambiae GN=AgaP_AGAP010298 PE=4 SV=3	26 kDa	medium	medium	2.1	3.5	0.544068	0.065715	142470	245800	169390	155710	85212	28373	6	2	5	3	3	3	100	0	100	100	0	100
443	Q7Q2G8_ANOGA	AGAP001047-PA OS=Anopheles gambiae GN=AgaP_AGAP001047 PE=4 SV=4	41 kDa	medium	medium	0.5	0.833333	-0.0791812	0.823215	0.00000	5,395.3	0.00000	3,882.5	0.00000	7,457.6	0	0	1	1	0	1	100	100	100	100	100	100
444	Q7Q2F1_ANOGA	AGAP001064-PA OS=Anopheles gambiae GN=AgaP_AGAP001064 PE=3 SV=4	23 kDa	medium	medium	0.4	0.666667	-0.176091	0.544721	0.00000	61259	0.00000	64312	76734	0.00000	0	0	2	2	3	0	100	96	100	100	100	100
445	Q7Q2C4_ANOGA	Histone H2A OS=Anopheles gambiae GN=AgaP_AGAP003913 PE=3 SV=3	13 kDa	medium	medium	1.2	2	0.30103	0.459579	1352400	1368200	1991900	1654900	1167700	1118200	7	2	7	10	4	5	97	18	100	100	99	0
446	Q7Q2B0_ANOGA	Proteasome subunit alpha type OS=Anopheles gambiae GN=AgaP_AGAP003935 PE=3 SV=2	28 kDa	medium	medium	1.1	1.83333	0.263241	0.555722	157220	224240	0.00000	163910	59886	133400	2	0	5	6	3	5	100	0	100	100	100	100
447	Q7Q292_ANOGA	UMP-CMP kinase OS=Anopheles gambiae GN=AgaP_AGAP003968 PE=3 SV=5	28 kDa	medium	medium	0.6	1	0	0.263769	0.00000	330040	0.00000	94078	263410	186520	0	0	8	2	9	5	93	0	100	95	96	97
448	Q7Q280_ANOGA	AGAP003987-PA OS=Anopheles gambiae GN=AgaP_AGAP003987 PE=4 SV=3	30 kDa	medium	medium	2	3.33333	0.522879	0.356556	10337	51056	0.00000	0.00000	0.00000	31027	1	0	2	0	0	2	99	98	100	100	100	100
449	Q7Q270_ANOGA	AGAP004002-PA OS=Anopheles gambiae GN=AgaP_AGAP004002 PE=3 SV=2	61 kDa	medium	medium	0.5	0.833333	-0.0791812	0.843519	1555800	514810	40325	945520	1736400	1651400	7	1	15	6	16	14	0	0	100	100	96	0
450	Q7Q254_ANOGA	AGAP004031-PA OS=Anopheles gambiae GN=AgaP_AGAP004031 PE=4 SV=4	35 kDa	medium	medium	1.1	1.83333	0.263241	0.382509	285600	645150	456420	805940	225330	267000	16	8	14	16	15	17	95	95	100	100	100	0
451	Q7Q229_ANOGA	AGAP010792-PA (Fragment) OS=Anopheles gambiae GN=AgaP_AGAP010792 PE=4 SV=3	44 kDa	medium	medium	0.9	1.5	0.176091	0.577177	8,510.6	95261	0.00000	21136	27630	71715	3	0	7	6	2	4	89	0	100	100	100	97
452	Q7Q1W2_ANOGA	AGAP009604-PA OS=Anopheles gambiae GN=AgaP_AGAP009604 PE=4 SV=4	31 kDa	medium	medium	2.5	4.16667	0.619789	0.453918	311970	472600	1661100	661320	203710	118990	3	1	3	6	5	4	98	0	100	100	100	100
453	Q7Q1U8_ANOGA	Glyceraldehyde-3-phosphate dehydrogenase OS=Anopheles gambiae GN=AgaP_AGAP009623 PE=3 SV=2	35 kDa	high	medium	0.8	1.33333	0.124939	0.129327	3698800	113350000000	3464900	102210000000	4975900	6672100	26	19	36	30	17	37	0	0	100	100	0	100
454	Q7Q1U0_ANOGA	AGAP009633-PA OS=Anopheles gambiae GN=AgaP_AGAP009633 PE=4 SV=3	26 kDa	low	medium	SL	SL	SL	0.155747	0.00000	0.00000	0.00000	42764	22916	0.00000	0	0	0	1	1	0	100	0	0	100	0	96
455	Q7Q1S2_ANOGA	AGAP009652-PA (Fragment) OS=Anopheles gambiae GN=AgaP_AGAP009652 PE=4 SV=1	18 kDa	medium	medium	0.8	1.33333	0.124939	0.318365	34407	91908	0.00000	30004	29467	92877	3	0	3	2	2	1	100	17	100	100	100	100
456	Q7Q1Q9_ANOGA	AGAP009670-PB OS=Anopheles gambiae GN=SRPN4 PE=3 SV=4	62 kDa	medium	medium	0.08	0.133333	-0.875061	0.00705207	0.00000	18863	0.00000	76942	112680	33325	0	0	2	11	6	3	0	0	100	100	100	100
457	Q7Q1P2_ANOGA	AGAP009694-PA (Fragment) OS=Anopheles gambiae GN=AgaP_AGAP009694 PE=3 SV=4	59 kDa	medium	medium	0.1	0.166667	-0.778151	0.0128158	74235	163120	0.00000	452310	612530	577240	1	0	8	28	9	11	0	0	0	100	96	0
458	Q7Q1N8_ANOGA	Alanine--tRNA ligase, cytoplasmic OS=Anopheles gambiae GN=AgaP_AGAP009701 PE=3 SV=4	106 kDa	medium	medium	0.6	1	0	0.676841	71485	76136	110450	167890	233350	47735	3	1	9	10	10	3	100	0	100	100	100	100
459	Q7Q1K7_ANOGA	AGAP009738-PA OS=Anopheles gambiae GN=GRX3 PE=4 SV=2	14 kDa	medium	medium	0.4	0.666667	-0.176091	0.368849	0.00000	83343	0.00000	21929	0.00000	187510	0	0	3	1	0	1	100	99	100	100	100	100
460	Q7Q1H8_ANOGA	AGAP009783-PA (Fragment) OS=Anopheles gambiae GN=AgaP_AGAP009783 PE=3 SV=3	46 kDa	medium	medium	0.9	1.5	0.176091	0.429716	46763	74005	41090	24935	76919	72309	4	1	10	4	5	8	100	0	100	100	100	100
461	Q7Q1H5_ANOGA	AGAP009786-PA OS=Anopheles gambiae GN=AgaP_AGAP009786 PE=3 SV=4	147 kDa	low	medium	SL	SL	SL	0.0796812	0.00000	0.00000	0.00000	9,119.4	22643	0.00000	0	0	0	1	3	0	5	0	100	100	100	95
462	Q7Q1B8_ANOGA	AGAP009865-PA OS=Anopheles gambiae GN=AgaP_AGAP009865 PE=3 SV=3	18 kDa	medium	medium	0.7	1.16667	0.0669468	0.773756	144880	146580	0.00000	211950	195850	15358	5	0	6	9	5	1	97	23	0	95	96	0
463	Q7Q172_ANOGA	AGAP009937-PA (Fragment) OS=Anopheles gambiae GN=AgaP_AGAP009937 PE=4 SV=4	167 kDa	medium	medium	0.3	0.5	-0.30103	0.36578	119500	188790	83889	782700	313750	336230	1	1	10	12	6	7	97	96	100	100	100	0
464	Q7Q165_ANOGA	AGAP009944-PA OS=Anopheles gambiae GN=AgaP_AGAP009944 PE=3 SV=3	55 kDa	medium	medium	0.1	0.166667	-0.778151	0.0857856	7,815.5	48818	0.00000	238070	108810	101000	1	0	1	18	3	2	0	0	95	100	0	95
465	Q7Q164_ANOGA	AGAP009945-PA OS=Anopheles gambiae GN=AgaP_AGAP009945 PE=4 SV=3	37 kDa	medium	medium	0.5	0.833333	-0.0791812	0.485841	0.00000	25465	0.00000	46268	0.00000	6,887.9	0	0	3	7	0	2	100	100	100	100	100	100
466	Q7Q112_ANOGA	AGAP010024-PA (Fragment) OS=Anopheles gambiae GN=AgaP_AGAP010024 PE=4 SV=4	345 kDa	medium	medium	1.3	2.16667	0.335792	0.0311953	123910	14265	62407	17406	135110	2,754.3	13	3	6	3	6	1	100	0	100	100	100	100
467	Q7Q0Y7_ANOGA	AGAP010065-PA OS=Anopheles gambiae GN=AgaP_AGAP010065 PE=3 SV=2	18 kDa	medium	medium	0.9	1.5	0.176091	0.098465	152880	139470	290300	381570	279460	16204	7	3	6	2	7	3	100	0	0	98	100	0
468	Q7Q0V2_ANOGA	AGAP010139-PA OS=Anopheles gambiae GN=AgaP_AGAP010139 PE=4 SV=4	76 kDa	medium	medium	0.4	0.666667	-0.176091	0.993817	30068	22246	0.00000	109260	0.00000	15432	2	0	2	6	0	1	100	81	100	100	100	100
469	Q7Q0U7_ANOGA	ATP-citrate synthase OS=Anopheles gambiae GN=AgaP_AGAP010156 PE=3 SV=3	118 kDa	medium	medium	0.08	0.133333	-0.875061	0.0534019	8,503.5	105140	0.00000	169020	188480	1005100	1	0	13	16	12	11	0	0	0	97	100	0
470	Q7Q0T5_ANOGA	AGAP010173-PA OS=Anopheles gambiae GN=AgaP_AGAP010173 PE=4 SV=2	35 kDa	medium	medium	0.7	1.16667	0.0669468	0.149224	0.00000	304870	0.00000	253580	51308	163710	0	0	5	10	1	8	98	0	0	100	50	0
471	Q7Q0T4_ANOGA	Dolichyl-diphosphooligosaccharide--protein glycosyltransferase subunit 1 OS=Anopheles gambiae GN=AgaP_AGAP010174 PE=3 SV=4	52 kDa	low	medium	SL	SL	SL	0.0250001	0.00000	0.00000	0.00000	15595	10283	28555	0	0	0	2	1	2	95	14	95	100	100	100
472	Q7Q0S4_ANOGA	AGAP010188-PA OS=Anopheles gambiae GN=AgaP_AGAP010188 PE=4 SV=4	37 kDa	medium	medium	0.6	1	0	0.838188	55272	68317	19585	96912	145480	5,538.9	10	1	3	4	14	2	100	100	0	0	100	15
473	Q7Q0R9_ANOGA	AGAP010193-PA OS=Anopheles gambiae GN=CTLGA3 PE=4 SV=2	27 kDa	medium	medium	1.2	2	0.30103	0.552186	19645	152780	0.00000	106610	0.00000	39883	2	0	2	2	1	1	100	100	100	100	100	100
474	Q7Q0P4_ANOGA	AGAP010229-PA OS=Anopheles gambiae GN=AgaP_AGAP010229 PE=4 SV=2	44 kDa	medium	medium	2.9	4.83333	0.684247	0.0426194	13777	93379	0.00000	11681	16859	8,307.8	7	0	7	4	3	2	100	99	0	95	100	0
475	Q7Q0P3_ANOGA	AGAP010230-PA OS=Anopheles gambiae GN=AgaP_AGAP010230 PE=4 SV=4	63 kDa	medium	medium	0.2	0.333333	-0.477121	0.972116	0.00000	157890	0.00000	33205	829480	132790	1	0	10	1	7	3	0	0	100	100	0	100
476	Q7Q0N0_ANOGA	Coatomer subunit alpha OS=Anopheles gambiae GN=AgaP_AGAP010251 PE=4 SV=1	140 kDa	medium	medium	0.02	0.0333333	-1.47712	0.756983	0.00000	803.52	0.00000	24542	11202	0.00000	0	1	1	3	1	0	56	0	95	100	0	100
477	Q7Q0J5_ANOGA	AGAP010311-PA (Fragment) OS=Anopheles gambiae GN=AgaP_AGAP010311 PE=3 SV=3	29 kDa	medium	medium	0.8	1.33333	0.124939	0.929753	13402	59796	0.00000	77310	14859	0.00000	1	0	3	5	1	0	100	99	100	100	100	100
478	Q7Q0C0_ANOGA	AGAP012380-PA OS=Anopheles gambiae GN=AgaP_AGAP012380 PE=4 SV=2	15 kDa	medium	medium	0.4	0.666667	-0.176091	0.545253	9,537.0	16302	0.00000	32993	27693	12557	1	0	1	2	2	1	100	100	100	100	100	100
479	Q7Q080_ANOGA	AGAP012305-PA OS=Anopheles gambiae GN=AgaP_AGAP012305 PE=4 SV=4	53 kDa	high	medium	3.6	6	0.778151	0.202725	4740200	894530	7152900	755990	2435100	339770	34	11	14	28	17	14	0	0	87	100	0	98
480	Q7Q069_ANOGA	AGAP012283-PA OS=Anopheles gambiae GN=AgaP_AGAP012283 PE=3 SV=2	84 kDa	medium	medium	0.3	0.5	-0.30103	0.984458	8,657.8	11110	0.00000	21917	54952	0.00000	1	0	1	1	1	1	100	0	100	100	100	100
481	Q7Q039_ANOGA	AGAP012248-PA OS=Anopheles gambiae GN=AgaP_AGAP012248 PE=3 SV=3	92 kDa	medium	medium	0.2	0.333333	-0.477121	0.512966	26875	12643	0.00000	67044	81805	67045	2	0	2	5	3	1	100	0	99	100	100	100
482	Q7Q034_ANOGA	AGAP012235-PA OS=Anopheles gambiae GN=AgaP_AGAP012235 PE=4 SV=3	15 kDa	medium	medium	0.2	0.333333	-0.477121	0.541061	9,037.9	0.00000	0.00000	20271	25989	0.00000	1	0	0	1	2	0	99	0	100	100	100	100
483	Q7Q009_ANOGA	Cytochrome b-c1 complex subunit 7 OS=Anopheles gambiae GN=AgaP_AGAP012188 PE=3 SV=4	13 kDa	medium	medium	1.7	2.83333	0.452298	0.329027	244160	24290	0.00000	0.00000	162140	0.00000	5	0	1	0	4	0	98	0	100	100	100	100
484	Q7PZZ6_ANOGA	AGAP012168-PA OS=Anopheles gambiae GN=AgaP_AGAP012168 PE=4 SV=2	23 kDa	medium	medium	1.2	2	0.30103	0.905813	10743	159710	0.00000	72093	15677	59641	2	0	1	3	1	1	100	99	0	100	40	0
485	Q7PZX9_ANOGA	AGAP012138-PA OS=Anopheles gambiae GN=AgaP_AGAP012138 PE=4 SV=2	19 kDa	medium	medium	0.3	0.5	-0.30103	0.387365	127710	0.00000	0.00000	54612	162930	159460	1	0	1	1	3	2	100	0	100	0	100	89
486	Q7PZX6_ANOGA	AGAP012135-PA OS=Anopheles gambiae GN=AgaP_AGAP012135 PE=4 SV=4	38 kDa	medium	medium	0.5	0.833333	-0.0791812	0.366534	0.00000	58134	0.00000	79846	8,697.0	35268	0	0	7	9	2	3	100	0	50	99	100	100
487	Q7PZW9_ANOGA	AGAP012126-PA OS=Anopheles gambiae GN=AgaP_AGAP012126 PE=4 SV=4	24 kDa	medium	medium	1	1.66667	0.221849	0.881478	123250	301350	0.00000	321480	60760	23164	3	0	2	4	2	1	98	98	0	0	100	0
488	Q7PZW4_ANOGA	AGAP012118-PA OS=Anopheles gambiae GN=AgaP_AGAP012118 PE=4 SV=3	36 kDa	medium	medium	1.8	3	0.477121	0.860133	16753	68208	0.00000	9,965.8	7,074.4	31251	1	0	2	1	1	2	100	100	100	100	100	100
489	Q7PZW0_ANOGA	Ubiquitin carboxyl-terminal hydrolase OS=Anopheles gambiae GN=AgaP_AGAP012113 PE=3 SV=2	26 kDa	medium	medium	0.2	0.333333	-0.477121	0.984458	2,200.9	45193	0.00000	11393	144330	40084	1	0	1	1	1	1	44	0	100	100	9	95
490	Q7PZT2_ANOGA	AGAP012067-PA OS=Anopheles gambiae GN=AgaP_AGAP012067 PE=4 SV=3	33 kDa	medium	medium	2.5	4.16667	0.619789	0.0651204	12818	69386	0.00000	0.00000	33396	0.00000	2	0	2	0	1	0	100	100	100	100	100	100
491	Q7PZS4_ANOGA	Trehalase (Fragment) OS=Anopheles gambiae GN=AgaP_AGAP012053 PE=3 SV=4	65 kDa	medium	medium	0.4	0.666667	-0.176091	0.677211	0.00000	26151	0.00000	0.00000	30997	41931	0	0	2	0	1	1	100	0	100	100	100	100
492	Q7PZP1_ANOGA	AGAP012014-PA OS=Anopheles gambiae GN=AgaP_AGAP012014 PE=3 SV=2	21 kDa	medium	medium	0.7	1.16667	0.0669468	0.732312	0.00000	521720	0.00000	486620	0.00000	296790	0	0	12	8	0	3	100	0	100	100	100	100
493	Q7PZN8_ANOGA	AGAP012010-PA OS=Anopheles gambiae GN=AgaP_AGAP012010 PE=4 SV=4	54 kDa	medium	medium	0.09	0.15	-0.823909	0.12744	4,477.6	0.00000	0.00000	30108	18756	0.00000	1	0	0	5	3	0	90	0	100	100	100	100
494	Q7PZL6_ANOGA	AGAP011972-PA OS=Anopheles gambiae GN=AgaP_AGAP011972 PE=4 SV=3	41 kDa	low	medium	SL	SL	SL	0.0251	0.00000	0.00000	0.00000	23102	3,458.2	5,821.6	0	0	0	3	1	1	100	100	100	100	100	100
495	Q7PZJ8_ANOGA	AGAP011948-PA OS=Anopheles gambiae GN=AgaP_AGAP011948 PE=4 SV=3	41 kDa	medium	medium	0.6	1	0	0.893078	22200	116750	0.00000	70000	13489	162610	4	0	3	4	3	3	100	0	95	100	99	0
496	Q7PZJ0_ANOGA	AGAP011938-PA OS=Anopheles gambiae GN=AgaP_AGAP011938 PE=4 SV=4	68 kDa	medium	medium	0.7	1.16667	0.0669468	0.0564071	319190	345710	368910	139400	1202300	55930	26	5	20	4	24	3	95	0	94	100	100	95
497	Q7PZG4_ANOGA	AGAP011896-PA OS=Anopheles gambiae GN=AgaP_AGAP011896 PE=3 SV=2	15 kDa	medium	medium	0.6	1	0	0.484115	113630	82788	0.00000	87346	206890	21122	8	0	3	4	5	3	98	0	100	67	100	0
498	Q7PZC1_ANOGA	AGAP011834-PA OS=Anopheles gambiae GN=AgaP_AGAP011834 PE=4 SV=4	39 kDa	medium	medium	0.4	0.666667	-0.176091	0.216749	4,037.3	24228	0.00000	46822	8,480.0	14896	1	0	1	6	1	1	100	64	100	0	100	0
499	Q7PZC0_ANOGA	AGAP011833-PA OS=Anopheles gambiae GN=AgaP_AGAP011833 PE=3 SV=2	32 kDa	medium	medium	0.9	1.5	0.176091	0.341945	220250	403460	0.00000	193470	282780	222710	4	0	5	6	9	5	100	0	97	0	0	100
500	Q7PZB8_ANOGA	AGAP011829-PA (Fragment) OS=Anopheles gambiae GN=AgaP_AGAP011829 PE=4 SV=4	13 kDa	medium	medium	1.1	1.83333	0.263241	0.337016	27076	9,490.2	45124	15197	57022	0.00000	3	1	1	1	3	0	100	100	100	100	100	100
501	Q7PZB6_ANOGA	AGAP011827-PA (Fragment) OS=Anopheles gambiae GN=AgaP_AGAP011827 PE=3 SV=4	41 kDa	medium	medium	0.5	0.833333	-0.0791812	0.30739	4,183.0	4,411.1	0.00000	0.00000	0.00000	18034	2	0	2	0	0	3	100	0	100	98	100	100
502	Q7PZB4_ANOGA	AGAP011824-PA OS=Anopheles gambiae GN=TPX4 PE=4 SV=3	25 kDa	medium	medium	1.2	2	0.30103	0.711583	490470	853100	0.00000	627790	136390	378710	13	0	4	8	3	7	100	0	97	0	100	0
503	Q7PZ95_ANOGA	Transaldolase OS=Anopheles gambiae GN=AgaP_AGAP011800 PE=3 SV=3	37 kDa	medium	medium	0.7	1.16667	0.0669468	0.0125652	59463	56778	237950	191610	239470	73592	3	2	4	14	13	8	95	0	97	0	100	9
504	Q7PZ92_ANOGA	AGAP011798-PA (Fragment) OS=Anopheles gambiae GN=AgaP_AGAP011798 PE=4 SV=4	76 kDa	medium	medium	0.3	0.5	-0.30103	0.819446	0.00000	51649	0.00000	33458	0.00000	146500	0	0	9	1	0	2	100	0	100	100	100	100
505	Q7PZ88_ANOGA	AGAP011792-PA OS=Anopheles gambiae GN=CLIPA7 PE=3 SV=2	81 kDa	medium	medium	0.9	1.5	0.176091	0.90973	19544	35311	200570	156740	140500	0.00000	2	2	2	10	3	0	100	38	100	100	100	100
506	Q7PZ21_ANOGA	AGAP011685-PA OS=Anopheles gambiae GN=AgaP_AGAP011685 PE=4 SV=4	56 kDa	medium	medium	0.7	1.16667	0.0669468	0.860133	21677	1,460.3	0.00000	29836	0.00000	4,841.1	1	0	2	2	1	1	100	100	100	100	100	100
507	Q7PYZ2_ANOGA	Dipeptidase OS=Anopheles gambiae GN=AgaP_AGAP011654 PE=3 SV=4	49 kDa	medium	medium	0.2	0.333333	-0.477121	0.225535	0.00000	26041	0.00000	68217	0.00000	48603	0	0	1	3	0	2	100	98	100	100	100	100
508	Q7PYX7_ANOGA	Dihydrolipoyl dehydrogenase (Fragment) OS=Anopheles gambiae GN=AgaP_AGAP011629 PE=4 SV=4	46 kDa	medium	medium	0.6	1	0	0.0833926	84372	343300	727210	561980	419990	807090	4	2	8	24	7	10	32	0	100	96	0	100
509	Q7PYW1_ANOGA	AGAP011603-PA (Fragment) OS=Anopheles gambiae GN=AgaP_AGAP011603 PE=4 SV=3	72 kDa	medium	medium	0.2	0.333333	-0.477121	0.629594	28812	140360	0.00000	453820	18893	323340	1	0	9	12	1	5	0	0	100	100	100	100
510	Q7PYT8_ANOGA	AGAP002101-PA OS=Anopheles gambiae GN=AgaP_AGAP002101 PE=3 SV=3	140 kDa	medium	medium	0.3	0.5	-0.30103	0.243459	0.00000	38413	0.00000	108900	28719	12425	0	0	7	11	4	2	100	94	100	34	100	100
511	Q7PYT0_ANOGA	AGAP002091-PA OS=Anopheles gambiae GN=AgaP_AGAP002091 PE=3 SV=2	147 kDa	low	medium	SL	SL	SL	0.00218316	0.00000	0.00000	0.00000	100050	74973	37060	0	0	0	7	8	2	0	0	100	100	100	100
512	Q7PYQ2_ANOGA	AGAP002054-PA OS=Anopheles gambiae GN=AgaP_AGAP002054 PE=4 SV=2	81 kDa	medium	medium	0.8	1.33333	0.124939	0.355516	116660	139570	0.00000	197870	134980	7,871.0	1	0	4	9	2	2	100	93	100	100	100	100
513	Q7PYN7_ANOGA	AGAP002032-PA OS=Anopheles gambiae GN=AgaP_AGAP002032 PE=4 SV=5	164 kDa	medium	medium	0.2	0.333333	-0.477121	0.104822	0.00000	37308	0.00000	65930	59584	54051	0	0	3	5	4	3	36	0	100	95	97	0
514	Q7PYI1_ANOGA	AGAP001951-PA OS=Anopheles gambiae GN=AgaP_AGAP001951 PE=3 SV=5	44 kDa	medium	medium	0.4	0.666667	-0.176091	0.269682	0.00000	15404	0.00000	23182	6,411.8	14130	0	0	2	4	1	2	100	92	100	100	100	100
515	Q7PYG5_ANOGA	AGAP001930-PA OS=Anopheles gambiae GN=AgaP_AGAP001930 PE=4 SV=5	44 kDa	medium	medium	3.7	6.16667	0.79005	0.0525119	124540	98378	16206	0.00000	23246	41859	5	1	2	0	1	2	100	0	100	95	100	100
516	Q7PYE7_ANOGA	AGAP001903-PA OS=Anopheles gambiae GN=AgaP_AGAP001903 PE=3 SV=4	35 kDa	medium	medium	0.5	0.833333	-0.0791812	0.975557	1530100	3420100	710840	2310700	3168400	5432300	29	12	19	33	24	41	0	0	100	100	0	89
517	Q7PYD5_ANOGA	AGAP001884-PA OS=Anopheles gambiae GN=AgaP_AGAP001884 PE=3 SV=4	54 kDa	medium	medium	0.4	0.666667	-0.176091	0.0753624	51045	537130	62045	388910	266370	1089900	6	1	13	17	12	21	0	0	100	89	100	100
518	Q7PYB0_ANOGA	AGAP001827-PA OS=Anopheles gambiae GN=AgaP_AGAP001827 PE=3 SV=3	108 kDa	medium	medium	0.4	0.666667	-0.176091	0.658315	6,023.0	20353	0.00000	20328	39373	0.00000	1	0	3	4	4	0	100	98	100	100	100	100
519	Q7PYA8_ANOGA	AGAP001823-PA OS=Anopheles gambiae GN=AgaP_AGAP001823 PE=4 SV=2	13 kDa	medium	medium	3.2	5.33333	0.726999	0.117706	96139	124040	138010	30248	83296	0.00000	5	2	3	3	4	0	100	0	100	100	100	95
520	Q7PY83_ANOGA	AGAP001792-PA OS=Anopheles gambiae GN=AgaP_AGAP001792 PE=4 SV=4	67 kDa	medium	medium	0.3	0.5	-0.30103	0.59322	21236	36127	0.00000	0.00000	98220	122630	1	0	4	0	4	1	100	100	100	100	100	100
521	Q7PY59_ANOGA	AGAP001759-PA OS=Anopheles gambiae GN=AgaP_AGAP001759 PE=4 SV=2	87 kDa	medium	medium	0.5	0.833333	-0.0791812	0.984458	28296	23524	0.00000	15158	20657	59097	1	0	1	1	1	1	100	100	100	100	100	100
522	Q7PY49_ANOGA	AGAP001745-PA OS=Anopheles gambiae GN=AgaP_AGAP001745 PE=4 SV=5	113 kDa	medium	medium	1	1.66667	0.221849	0.863063	0.00000	60278	0.00000	10934	47944	0.00000	0	0	3	2	3	0	100	99	100	100	100	95
523	Q7PY36_ANOGA	AGAP001732-PA OS=Anopheles gambiae GN=AgaP_AGAP001732 PE=4 SV=5	49 kDa	low	medium	SL	SL	SL	0.0278691	0.00000	0.00000	0.00000	14883	33126	1,991.8	0	0	0	1	3	1	100	0	100	97	0	100
524	Q7PY28_ANOGA	AGAP001721-PA OS=Anopheles gambiae GN=D2.7 PE=4 SV=3	31 kDa	medium	medium	1	1.66667	0.221849	0.510577	3,360.9	18649	54117	20612	55429	0.00000	1	2	1	1	3	0	100	97	100	100	100	100
525	Q7PY23_ANOGA	AGAP001711-PA OS=Anopheles gambiae GN=AgaP_AGAP001711 PE=3 SV=5	25 kDa	medium	medium	0.9	1.5	0.176091	0.124677	65353	260890	0.00000	148210	39548	177820	6	0	3	4	1	1	100	94	0	90	100	0
526	Q7PY16_ANOGA	Small ubiquitin-related modifier OS=Anopheles gambiae GN=AgaP_AGAP001701 PE=3 SV=3	11 kDa	medium	medium	3.1	5.16667	0.71321	0.151146	40316	86824	0.00000	0.00000	41326	0.00000	2	0	1	0	1	0	100	100	100	100	100	100
527	Q7PY13_ANOGA	Proteasome subunit beta type OS=Anopheles gambiae GN=AgaP_AGAP001697 PE=3 SV=2	23 kDa	medium	medium	0.2	0.333333	-0.477121	0.892625	0.00000	270170	0.00000	664800	0.00000	491820	0	0	4	4	0	2	15	0	0	100	100	95
528	Q7PXZ8_ANOGA	AGAP001676-PA OS=Anopheles gambiae GN=D1.1 PE=3 SV=4	42 kDa	medium	medium	1.7	2.83333	0.452298	0.747475	510120000000	215810000000	401420000000	27310000000	286680000000	114180000000	5	3	3	8	5	6	0	99	100	100	95	78
529	Q7PXY3_ANOGA	AGAP001653-PA OS=Anopheles gambiae GN=AgaP_AGAP001653 PE=3 SV=4	79 kDa	medium	medium	0.2	0.333333	-0.477121	0.146081	96903	625500	0.00000	1278300	539980	1226300	6	0	25	36	14	17	0	0	0	100	0	100
530	Q7PXY1_ANOGA	AGAP001651-PA OS=Anopheles gambiae GN=AgaP_AGAP001651 PE=4 SV=2	43 kDa	medium	medium	1	1.66667	0.221849	0.800777	4,342.3	30747	37936	40914	28949	0.00000	1	1	4	5	2	1	100	12	100	100	100	100
531	Q7PXW9_ANOGA	AGAP001633-PA OS=Anopheles gambiae GN=AgaP_AGAP001633 PE=4 SV=5	914 kDa	medium	medium	0.4	0.666667	-0.176091	0.316188	3951900	6196900	2378400	137870000000	106030000000	8489800	266	34	433	480	249	481	0	0	100	100	0	95
532	Q7PXW5_ANOGA	Triosephosphate isomerase OS=Anopheles gambiae GN=AgaP_AGAP001630 PE=3 SV=4	26 kDa	high	high	0.4	0.666667	-0.176091	0.449865	509490	6210800	1045200	9593600	120210	8899700	20	2	23	26	7	23	0	0	100	100	0	100
533	Q7PXV8_ANOGA	AGAP001621-PA OS=Anopheles gambiae GN=AgaP_AGAP001621 PE=3 SV=5	29 kDa	medium	medium	0.3	0.5	-0.30103	0.527251	0.00000	132770	0.00000	110020	102310	196430	0	0	3	2	2	3	100	99	100	100	100	36
534	Q7PXP0_ANOGA	AGAP001502-PA OS=Anopheles gambiae GN=AgaP_AGAP001502 PE=3 SV=3	11 kDa	medium	medium	1.1	1.83333	0.263241	0.195363	61005	10367	77809	62616	67037	10607	4	1	1	1	2	1	100	68	100	100	100	100
535	Q7PXJ8_ANOGA	AGAP001440-PA OS=Anopheles gambiae GN=AgaP_AGAP001440 PE=4 SV=5	47 kDa	medium	medium	0.9	1.5	0.176091	0.231548	10954	10636	0.00000	1,316.0	7,862.9	14708	6	0	4	1	5	1	100	100	100	100	100	100
536	Q7PXI9_ANOGA	AGAP001424-PA OS=Anopheles gambiae GN=AgaP_AGAP001424 PE=3 SV=5	91 kDa	medium	medium	2.3	3.83333	0.583577	0.247569	76304	358720	190410	172760	91028	10345	5	2	14	16	4	1	92	0	100	100	97	100
537	Q7PXI8_ANOGA	AGAP001423-PA OS=Anopheles gambiae GN=AgaP_AGAP001423 PE=3 SV=4	64 kDa	medium	medium	0.1	0.166667	-0.778151	0.556203	0.00000	69798	0.00000	259240	226520	173270	0	0	7	2	4	4	0	0	100	100	100	100
538	Q7PXI5_ANOGA	AGAP001420-PA OS=Anopheles gambiae GN=AgaP_AGAP001420 PE=3 SV=2	29 kDa	high	medium	0.7	1.16667	0.0669468	0.453429	1781000	2188600	66611	1381400	1799300	2696200	26	1	17	30	18	29	0	0	100	100	100	100
539	Q7PXI4_ANOGA	AGAP001418-PA OS=Anopheles gambiae GN=AgaP_AGAP001418 PE=4 SV=4	94 kDa	medium	medium	0.4	0.666667	-0.176091	0.784507	0.00000	53360	0.00000	89159	38867	5,300.9	0	0	6	6	1	1	100	100	100	100	100	100
540	Q7PXH7_ANOGA	AGAP001407-PA OS=Anopheles gambiae GN=AgaP_AGAP001407 PE=3 SV=5	44 kDa	medium	medium	0.5	0.833333	-0.0791812	0.252456	7,218.6	47817	0.00000	50138	3,871.7	64578	5	0	5	3	3	3	100	100	100	100	100	100
541	Q7PXF7_ANOGA	AGAP001384-PA OS=Anopheles gambiae GN=AgaP_AGAP001384 PE=3 SV=4	41 kDa	medium	medium	0.4	0.666667	-0.176091	0.37239	5,516.6	141690	0.00000	266270	9,129.1	74745	1	0	7	22	2	3	100	98	95	100	100	100
542	Q7PXF5_ANOGA	AGAP001381-PA OS=Anopheles gambiae GN=AgaP_AGAP001381 PE=4 SV=5	213 kDa	medium	medium	0.9	1.5	0.176091	0.319618	260470	145930	39503	210390	270600	0.00000	30	3	7	20	13	1	97	0	94	0	98	48
543	Q7PXB6_ANOGA	AGAP001321-PA OS=Anopheles gambiae GN=AgaP_AGAP001321 PE=4 SV=3	22 kDa	medium	medium	0.4	0.666667	-0.176091	0.143241	0.00000	58362	0.00000	75241	14971	51837	0	0	1	2	1	3	100	0	100	100	100	100
544	Q7PXB3_ANOGA	AGAP001318-PA OS=Anopheles gambiae GN=AgaP_AGAP001318 PE=3 SV=3	41 kDa	medium	medium	1.1	1.83333	0.263241	0.516289	36070	93073	72590	17585	95261	74823	8	3	6	4	12	5	98	0	100	100	42	95
545	Q7PXA9_ANOGA	Transgelin OS=Anopheles gambiae GN=AgaP_AGAP001313 PE=3 SV=4	21 kDa	medium	medium	2.7	4.5	0.653213	0.272915	123910	144910	0.00000	0.00000	41628	58930	2	0	5	0	3	2	100	0	100	95	0	95
546	Q7PXA8_ANOGA	AGAP001312-PA OS=Anopheles gambiae GN=AgaP_AGAP001312 PE=3 SV=2	35 kDa	medium	medium	0.6	1	0	0.709545	2528400	356450	101150	1320000	2215300	1418700	29	3	13	26	23	22	0	0	100	100	100	0
547	Q7PX85_ANOGA	AGAP001274-PA OS=Anopheles gambiae GN=AgaP_AGAP001274 PE=3 SV=2	17 kDa	medium	medium	1.1	1.83333	0.263241	0.104364	250000	102010	53485	0.00000	221510	140520	9	1	4	0	5	2	97	0	100	99	100	61
548	Q7PX77_ANOGA	AGAP001256-PA OS=Anopheles gambiae GN=AgaP_AGAP001256 PE=3 SV=4	71 kDa	medium	medium	0.7	1.16667	0.0669468	0.935455	0.00000	158740	0.00000	0.00000	34254	188480	0	0	17	0	2	3	100	0	100	0	97	100
549	Q7PX34_ANOGA	AGAP001194-PA OS=Anopheles gambiae GN=AgaP_AGAP001194 PE=4 SV=5	521 kDa	medium	medium	0.1	0.166667	-0.778151	0.226451	32822	38204	0.00000	462630	182680	31965	5	0	3	9	8	3	0	0	95	100	15	100
550	Q7PX08_ANOGA	AGAP001151-PA OS=Anopheles gambiae GN=AgaP_AGAP001151 PE=3 SV=2	29 kDa	medium	medium	0.6	1	0	0.487495	614980	1311900	44143	1270900	773830	1512000	17	2	10	19	16	17	95	98	0	100	100	0
551	Q7PWZ7_ANOGA	AGAP001138-PA OS=Anopheles gambiae GN=AgaP_AGAP001138 PE=4 SV=4	27 kDa	medium	medium	0.5	0.833333	-0.0791812	0.996956	213520	445960	0.00000	672770	195740	439760	8	0	9	12	6	8	15	0	100	100	0	100
552	Q7PWV4_ANOGA	Proteasome subunit beta type (Fragment) OS=Anopheles gambiae GN=AgaP_AGAP008837 PE=3 SV=3	23 kDa	medium	medium	0.3	0.5	-0.30103	0.108529	0.00000	147910	0.00000	202280	0.00000	295780	0	0	1	6	0	3	100	0	100	0	100	30
553	Q7PWU4_ANOGA	AGAP008849-PA OS=Anopheles gambiae GN=AgaP_AGAP008849 PE=3 SV=2	36 kDa	medium	medium	0.1	0.166667	-0.778151	0.0112304	7,102.6	17765	0.00000	46834	62780	107360	1	0	3	7	6	8	0	0	0	100	100	95
554	Q7PWT0_ANOGA	AGAP008863-PA OS=Anopheles gambiae GN=AgaP_AGAP008863 PE=3 SV=4	106 kDa	medium	medium	0.7	1.16667	0.0669468	0.612791	0.00000	31909	0.00000	28695	0.00000	19893	0	0	4	1	0	2	100	100	100	100	100	100
555	Q7PWS7_ANOGA	AGAP008867-PA OS=Anopheles gambiae GN=AgaP_AGAP008867 PE=4 SV=4	34 kDa	medium	medium	0.5	0.833333	-0.0791812	0.677211	0.00000	17955	0.00000	12630	0.00000	23270	0	0	2	1	0	1	100	98	100	100	100	100
556	Q7PWP2_ANOGA	AGAP008898-PA OS=Anopheles gambiae GN=AgaP_AGAP008898 PE=4 SV=4	12 kDa	medium	medium	0.2	0.333333	-0.477121	0.460033	48453	3,351.4	0.00000	64433	209130	0.00000	4	0	1	1	3	0	54	0	92	100	0	100
557	Q7PWN1_ANOGA	AGAP008909-PA OS=Anopheles gambiae GN=AgaP_AGAP008909 PE=4 SV=4	23 kDa	medium	medium	1	1.66667	0.221849	0.746457	321660	399740	0.00000	444150	219770	85342	4	0	3	1	6	2	100	0	100	100	100	0
558	Q7PWK7_ANOGA	AGAP008929-PA OS=Anopheles gambiae GN=AgaP_AGAP008929 PE=3 SV=4	87 kDa	medium	medium	0.2	0.333333	-0.477121	0.210879	13020	67672	0.00000	236450	130760	10572	1	0	3	9	2	2	0	0	100	100	100	100
559	Q7PWI1_ANOGA	Cytochrome b-c1 complex subunit Rieske, mitochondrial OS=Anopheles gambiae GN=AgaP_AGAP008955 PE=4 SV=4	28 kDa	medium	medium	0.6	1	0	0.793019	456420	620420	0.00000	9,293.7	269430	1449000	2	0	6	1	3	6	72	0	100	100	0	0
560	Q7PWF1_ANOGA	Glutamine synthetase OS=Anopheles gambiae GN=AgaP_AGAP008988 PE=3 SV=2	45 kDa	medium	medium	0.5	0.833333	-0.0791812	0.40985	41672	74901	0.00000	73146	156830	2,980.4	11	0	8	10	8	1	100	0	100	100	100	95
561	Q7PWA6_ANOGA	AGAP009033-PA OS=Anopheles gambiae GN=HPX2 PE=4 SV=4	74 kDa	medium	medium	0.2	0.333333	-0.477121	0.608638	7,978.5	19728	0.00000	84996	50050	11941	1	0	3	7	1	1	81	0	0	100	100	27
562	Q7PW69_ANOGA	NADH dehydrogenase [ubiquinone] iron-sulfur protein 6, mitochondrial OS=Anopheles gambiae GN=AgaP_AGAP009072 PE=3 SV=3	14 kDa	medium	medium	0.2	0.333333	-0.477121	0.605505	15226	0.00000	0.00000	12627	49141	0.00000	2	1	0	1	2	0	0	0	100	100	100	0
563	Q7PW50_ANOGA	AGAP009091-PB OS=Anopheles gambiae GN=AgaP_AGAP009091 PE=3 SV=2	55 kDa	low	medium	SL	SL	SL	0.0011169	0.00000	0.00000	0.00000	85720	189690	119330	0	0	0	8	2	5	49	0	0	100	100	100
564	Q7PW19_ANOGA	AGAP009119-PA OS=Anopheles gambiae GN=AgaP_AGAP009119 PE=4 SV=4	42 kDa	medium	medium	0.1	0.166667	-0.778151	0.0841644	0.00000	33942	0.00000	92145	182440	9,742.8	0	0	1	12	2	1	34	38	100	100	100	100
565	Q7PVZ9_ANOGA	AGAP009135-PA (Fragment) OS=Anopheles gambiae GN=AgaP_AGAP009135 PE=3 SV=3	49 kDa	medium	medium	0.2	0.333333	-0.477121	0.34937	15077	0.00000	0.00000	24300	31409	17557	1	0	0	1	1	2	71	0	100	100	100	100
566	Q7PVX3_ANOGA	AGAP009159-PA OS=Anopheles gambiae GN=AgaP_AGAP009159 PE=4 SV=4	62 kDa	medium	medium	0.3	0.5	-0.30103	0.981897	7,285.5	6,558.6	0.00000	13516	30314	0.00000	1	0	1	2	1	0	100	100	100	100	100	100
567	Q7PVX1_ANOGA	AGAP009161-PA (Fragment) OS=Anopheles gambiae GN=AgaP_AGAP009161 PE=4 SV=4	34 kDa	low	medium	SL	SL	SL	0.155747	0.00000	0.00000	0.00000	0.00000	11587	16470	0	0	0	0	1	1	100	17	100	98	100	89
568	Q7PVV8_ANOGA	AGAP009172-PA (Fragment) OS=Anopheles gambiae GN=AgaP_AGAP009172 PE=4 SV=4	83 kDa	medium	medium	0.2	0.333333	-0.477121	0.316258	0.00000	78162	0.00000	277170	46326	75535	0	0	6	8	3	3	0	0	0	98	100	0
569	Q7PVV6_ANOGA	AGAP009173-PA OS=Anopheles gambiae GN=AgaP_AGAP009173 PE=3 SV=4	37 kDa	medium	medium	0.5	0.833333	-0.0791812	0.361921	0.00000	62827	29963	46997	40073	84428	0	1	6	5	6	5	100	0	100	100	100	100
570	Q7PVV2_ANOGA	AGAP009176-PA OS=Anopheles gambiae GN=AgaP_AGAP009176 PE=4 SV=4	266 kDa	medium	medium	0.3	0.5	-0.30103	0.422011	12367	156700	126720	361610	259280	377510	3	4	32	25	10	49	0	0	100	100	100	100
571	Q7PVR8_ANOGA	AGAP009200-PA (Fragment) OS=Anopheles gambiae GN=AgaP_AGAP009200 PE=4 SV=3	102 kDa	medium	medium	0.7	1.16667	0.0669468	0.991236	128610	137450	0.00000	197290	90749	74243	6	0	9	8	4	11	100	0	0	93	99	0
572	Q7PVR6_ANOGA	AGAP009201-PA (Fragment) OS=Anopheles gambiae GN=AgaP_AGAP009201 PE=4 SV=4	93 kDa	medium	medium	0.6	1	0	0.796204	73095	106470	57744	133320	195250	75373	6	2	7	8	7	6	98	0	100	95	0	0
573	Q7PVQ7_ANOGA	AGAP009210-PA (Fragment) OS=Anopheles gambiae GN=AgaP_AGAP009210 PE=4 SV=4	189 kDa	low	medium	0.3	0.5	-0.30103	0.47605	46432	127480	47182	135420	586490	45290	3	1	3	4	17	3	100	83	0	81	100	95
574	Q7PVP6_ANOGA	AGAP009221-PA OS=Anopheles gambiae GN=SRPN5 PE=3 SV=2	54 kDa	medium	medium	0.8	1.33333	0.124939	0.802373	1,563.4	51727	70701	65084	82921	0.00000	1	1	2	8	2	0	100	100	100	100	100	85
575	Q7PVP3_ANOGA	AGAP009224-PA OS=Anopheles gambiae GN=AgaP_AGAP009224 PE=4 SV=2	41 kDa	medium	medium	2.8	4.66667	0.669007	0.0847787	284140	323850	222740	70347	184950	43075	8	6	8	4	7	7	90	0	97	100	10	95
576	Q7PVM2_ANOGA	AGAP009246-PA (Fragment) OS=Anopheles gambiae GN=AgaP_AGAP009246 PE=3 SV=4	60 kDa	low	medium	SL	SL	SL	0.0219596	0.00000	0.00000	0.00000	148700	28845	1,497.8	0	0	0	15	1	1	95	0	99	100	15	100
577	Q7PVI0_ANOGA	Proteasome subunit beta type OS=Anopheles gambiae GN=AgaP_AGAP009271 PE=3 SV=4	25 kDa	medium	medium	1.9	3.16667	0.500602	0.282362	190260	145530	0.00000	35372	86936	57031	4	1	3	1	2	4	100	100	100	100	100	88
578	Q7PVH2_ANOGA	AGAP009278-PA OS=Anopheles gambiae GN=AgaP_AGAP009278 PE=4 SV=4	122 kDa	low	medium	SL	SL	SL	0.0449236	0.00000	0.00000	0.00000	14186	10037	16135	0	0	0	2	1	1	97	40	100	100	100	100
579	Q7PVB9_ANOGA	AGAP011706-PA OS=Anopheles gambiae GN=AgaP_AGAP011706 PE=3 SV=4	17 kDa	medium	medium	0.3	0.5	-0.30103	0.885943	39751	139970	0.00000	259610	0.00000	324790	2	0	4	7	0	3	100	0	100	100	100	0
580	Q7PVA6_ANOGA	AGAP012185-PA (Fragment) OS=Anopheles gambiae GN=AgaP_AGAP012185 PE=4 SV=4	179 kDa	medium	medium	0.4	0.666667	-0.176091	0.793236	380520	146450	87393	512780	980750	24232	21	5	7	19	29	4	98	0	97	86	100	100
581	Q7PVA5_ANOGA	Peptidyl-prolyl cis-trans isomerase OS=Anopheles gambiae GN=FKBP12 PE=4 SV=1	12 kDa	medium	medium	1	1.66667	0.221849	0.0311817	116980	83535	182530	146140	111930	130440	8	4	4	3	4	2	98	0	47	100	97	100
582	Q7PVA3_ANOGA	Uroporphyrinogen decarboxylase (Fragment) OS=Anopheles gambiae GN=AgaP_AGAP011895 PE=3 SV=3	46 kDa	medium	medium	1.4	2.33333	0.367977	0.92166	0.00000	60437	0.00000	5,819.2	37160	0.00000	0	0	4	1	3	0	98	0	0	100	100	100
583	Q7PVA2_ANOGA	Glucose-6-phosphate isomerase OS=Anopheles gambiae GN=AgaP_AGAP012167 PE=3 SV=3	62 kDa	medium	medium	0.3	0.5	-0.30103	0.0156736	0.00000	520310	0.00000	527080	499540	900270	0	0	11	29	8	19	95	0	100	26	27	0
584	Q7PV97_ANOGA	AGAP012374-PA OS=Anopheles gambiae GN=AgaP_AGAP012374 PE=4 SV=2	12 kDa	medium	medium	1.3	2.16667	0.335792	0.984457	19872	0.00000	29502	15142	12588	8,870.4	1	1	0	1	1	1	100	100	100	100	100	100
585	Q7PV82_ANOGA	60S ribosomal protein L18a OS=Anopheles gambiae GN=AgaP_AGAP012284 PE=3 SV=4	21 kDa	medium	medium	0.6	1	0	0.883442	48012	152460	0.00000	300940	0.00000	26846	1	0	4	4	1	2	98	0	100	99	100	100
586	Q7PV74_ANOGA	AGAP012343-PA (Fragment) OS=Anopheles gambiae GN=AgaP_AGAP012343 PE=4 SV=4	138 kDa	medium	medium	1	1.66667	0.221849	0.43155	120550	16744	0.00000	54964	72559	5,689.2	3	0	4	3	3	1	99	0	100	100	100	100
587	Q7PV70_ANOGA	Transgelin OS=Anopheles gambiae GN=AgaP_AGAP012304 PE=3 SV=3	20 kDa	medium	high	0.4	0.666667	-0.176091	0.196231	318820	1384500	110660	598680	183780	3692200	15	2	13	14	8	11	95	0	100	100	100	0
588	Q7PV64_ANOGA	AGAP011768-PA OS=Anopheles gambiae GN=AgaP_AGAP011768 PE=4 SV=3	24 kDa	medium	medium	0.6	1	0	0.151146	140410	91171	0.00000	0.00000	0.00000	382250	1	0	2	0	0	1	100	99	100	100	100	100
589	Q7PV63_ANOGA	AGAP011789-PA OS=Anopheles gambiae GN=CLIPA6 PE=4 SV=3	46 kDa	medium	medium	0.3	0.5	-0.30103	0.202257	235790	93505	28706	565500	522830	46629	9	2	6	24	8	9	100	0	95	0	100	0
590	Q7PV61_ANOGA	AGAP011797-PA OS=Anopheles gambiae GN=AgaP_AGAP011797 PE=4 SV=3	34 kDa	medium	medium	2.5	4.16667	0.619789	0.151146	17990	13945	0.00000	12857	0.00000	0.00000	2	0	1	1	0	0	100	100	100	100	100	100
591	Q7PV48_ANOGA	Citrate synthase OS=Anopheles gambiae GN=AgaP_AGAP012048 PE=3 SV=4	52 kDa	medium	medium	1.7	2.83333	0.452298	0.342462	323180	880250	478770	156990	142720	694360	15	6	27	23	14	24	0	0	100	98	0	100
592	Q7PV46_ANOGA	AGAP012008-PA (Fragment) OS=Anopheles gambiae GN=AgaP_AGAP012008 PE=4 SV=4	32 kDa	medium	medium	2.5	4.16667	0.619789	0.981897	142620	0.00000	57861	3,143.8	78474	0.00000	1	1	0	1	2	0	100	100	100	100	100	100
593	Q7PV37_ANOGA	AGAP012418-PA OS=Anopheles gambiae GN=AgaP_AGAP012418 PE=4 SV=2	10 kDa	medium	medium	2	3.33333	0.522879	0.506643	26406	155940	0.00000	51873	25991	15225	2	0	3	2	1	2	100	96	100	25	100	100
594	Q7PUV3_ANOGA	AGAP001622-PA OS=Anopheles gambiae GN=AgaP_AGAP001622 PE=4 SV=2	23 kDa	high	high	0.6	1	0	0.40368	6714800	208460000000	4371200	25260000000	6747000	177090000000	28	5	26	33	20	25	0	0	100	100	96	100
595	Q7PUV2_ANOGA	AGAP002122-PA OS=Anopheles gambiae GN=AgaP_AGAP002122 PE=4 SV=2	16 kDa	medium	medium	0.4	0.666667	-0.176091	0.953562	82747	15356	0.00000	85070	125400	30725	5	0	2	5	5	1	100	0	100	0	100	100
596	Q7PUV0_ANOGA	AGAP001613-PA OS=Anopheles gambiae GN=AgaP_AGAP001613 PE=4 SV=5	39 kDa	medium	medium	0.2	0.333333	-0.477121	0.76135	9,120.4	0.00000	0.00000	5,071.6	36675	0.00000	2	0	0	1	3	0	100	0	100	100	0	0
597	Q7PUU0_ANOGA	AGAP001919-PA OS=Anopheles gambiae GN=AgaP_AGAP001919 PE=3 SV=3	49 kDa	medium	medium	0.1	0.166667	-0.778151	0.21078	0.00000	52800	0.00000	163160	312820	0.00000	0	0	1	16	4	0	8	0	0	100	100	71
598	Q7PUS9_ANOGA	AGAP002047-PA OS=Anopheles gambiae GN=AgaP_AGAP002047 PE=4 SV=2	61 kDa	medium	medium	0.04	0.0666667	-1.17609	0.359287	0.00000	18461	0.00000	317750	0.00000	105370	0	0	3	19	0	3	7	0	100	100	100	100
599	Q7PUS4_ANOGA	AGAP002061-PA OS=Anopheles gambiae GN=AgaP_AGAP002061 PE=4 SV=2	45 kDa	medium	medium	5.9	9.83333	0.992701	0.368849	0.00000	19189	0.00000	1,153.4	0.00000	2,091.9	0	0	3	1	0	1	100	98	100	100	100	95
600	Q7PUR8_ANOGA	AGAP001826-PA OS=Anopheles gambiae GN=AgaP_AGAP001826 PE=4 SV=5	371 kDa	medium	high	0.2	0.333333	-0.477121	0.120445	939820	5740800	148330	111060000000	3530000	164550000000	58	9	177	262	82	287	0	0	0	95	100	0
601	Q7PUQ8_ANOGA	Histone H3 OS=Anopheles gambiae GN=HIS3A PE=2 SV=1	15 kDa	medium	medium	0.5	0.833333	-0.0791812	0.0899535	123050	373740	0.00000	0.00000	569210	485360	3	0	2	0	1	1	100	100	100	100	100	100
602	Q7PUN2_ANOGA	AGAP001969-PA OS=Anopheles gambiae GN=AgaP_AGAP001969 PE=4 SV=3	35 kDa	medium	medium	0.04	0.0666667	-1.17609	0.541061	4,485.5	0.00000	0.00000	46808	56028	0.00000	1	0	0	2	1	0	0	0	0	100	78	100
603	Q7PUN1_ANOGA	AGAP001959-PA OS=Anopheles gambiae GN=AgaP_AGAP001959 PE=4 SV=4	39 kDa	low	medium	SL	SL	SL	0.0251	0.00000	0.00000	0.00000	14173	11783	14675	0	0	0	3	1	1	66	0	0	100	0	100
604	Q7PUI9_ANOGA	AGAP002078-PA OS=Anopheles gambiae GN=AgaP_AGAP002078 PE=4 SV=4	14 kDa	medium	medium	0.8	1.33333	0.124939	0.710496	4,256.2	27945	0.00000	0.00000	42840	0.00000	1	0	1	0	3	0	100	100	100	100	100	100
605	Q7PUE2_ANOGA	AGAP001218-PA OS=Anopheles gambiae GN=AgaP_AGAP001218 PE=3 SV=5	50 kDa	high	high	0.5	0.833333	-0.0791812	0.323322	1718400	5445400	2104500	5666600	2436600	102230000000	14	3	28	45	14	29	0	0	100	100	0	100
606	Q7PUC9_ANOGA	AGAP001910-PA OS=Anopheles gambiae GN=AgaP_AGAP001910 PE=3 SV=3	27 kDa	medium	medium	0.6	1	0	0.226145	255450	220860	0.00000	319130	187280	325500	5	0	3	9	4	7	100	0	100	100	100	95
607	Q7PUB2_ANOGA	AGAP001211-PA OS=Anopheles gambiae GN=AgaP_AGAP001211 PE=4 SV=4	24 kDa	medium	medium	1	1.66667	0.221849	0.673234	10690	275830	0.00000	52222	0.00000	236030	1	0	1	1	0	1	100	100	100	100	100	100
608	Q7PTN4_ANOGA	40S ribosomal protein S21 OS=Anopheles gambiae GN=AgaP_AGAP009431 PE=3 SV=4	9 kDa	medium	medium	2.4	4	0.60206	0.178908	48091	27270	0.00000	0.00000	31602	0.00000	4	0	2	0	3	0	100	0	80	100	100	0
609	Q7PTN2_ANOGA	AGAP009441-PA OS=Anopheles gambiae GN=AgaP_AGAP009441 PE=4 SV=2	95 kDa	medium	medium	0.4	0.666667	-0.176091	0.54978	525160	760270	283040	1256300	1356500	966510	20	2	28	43	18	24	0	0	100	100	100	100
610	Q7PTJ0_ANOGA	AGAP011054-PA OS=Anopheles gambiae GN=TPX2 PE=4 SV=2	22 kDa	medium	medium	1.2	2	0.30103	0.120598	6,522.6	1544100	0.00000	730840	381570	131610	2	0	12	12	11	11	95	0	100	100	100	95
611	Q7PTG3_ANOGA	AGAP006830-PA OS=Anopheles gambiae GN=CPR58 PE=4 SV=3	18 kDa	medium	medium	4.9	8.16667	0.912045	0.963162	313100	0.00000	0.00000	0.00000	63422	0.00000	1	0	0	0	2	0	100	100	100	100	100	100
612	Q7PTE8_ANOGA	AGAP007042-PA OS=Anopheles gambiae GN=CPR62 PE=4 SV=3	16 kDa	medium	medium	2.6	4.33333	0.636822	0.197717	232440	779920	232790	251670	149880	79623	5	3	6	5	5	3	97	0	96	97	100	100
613	Q7PTE3_ANOGA	AGAP006901-PA OS=Anopheles gambiae GN=AgaP_AGAP006901 PE=4 SV=4	230 kDa	medium	medium	1.3	2.16667	0.335792	0.152774	1731600	2719400	416380	2690200	870810	301470	16	7	18	16	18	12	0	0	100	100	0	95
614	Q7PTD5_ANOGA	Aconitate hydratase OS=Anopheles gambiae GN=AgaP_AGAP007258 PE=3 SV=4	99 kDa	medium	medium	0.4	0.666667	-0.176091	0.821821	78544	245500	89451	343590	117660	487030	4	1	9	27	2	5	100	0	95	100	100	0
615	Q7PTC7_ANOGA	AGAP007663-PA OS=Anopheles gambiae GN=AgaP_AGAP007663 PE=4 SV=2	28 kDa	medium	medium	0.5	0.833333	-0.0791812	0.565512	389790	251430	95180	658950	268820	690080	7	1	5	5	4	7	100	0	100	100	100	100
616	Q7PTC6_ANOGA	AGAP007666-PA OS=Anopheles gambiae GN=AgaP_AGAP007666 PE=4 SV=3	24 kDa	medium	medium	4.7	7.83333	0.893947	0.206711	682460	723350	5800400	647150	783410	92072	9	2	11	8	8	7	100	0	100	100	100	95
617	Q7PTC3_ANOGA	AGAP006937-PA OS=Anopheles gambiae GN=AgaP_AGAP006937 PE=4 SV=3	16 kDa	medium	medium	15	25	1.39794	0.765637	264810	18578	2605000	49840	130000	17686	1	1	2	2	2	1	100	27	100	100	100	100
618	Q7PTA8_ANOGA	AGAP007243-PA OS=Anopheles gambiae GN=AgaP_AGAP007243 PE=3 SV=2	46 kDa	medium	medium	0.1	0.166667	-0.778151	0.506643	4,279.2	8,036.9	0.00000	72470	15631	6,237.9	3	0	2	2	1	2	95	0	60	100	100	95
619	Q7PT96_ANOGA	40S ribosomal protein S27 OS=Anopheles gambiae GN=AgaP_AGAP007157 PE=3 SV=1	9 kDa	medium	medium	0.7	1.16667	0.0669468	0.29997	100800	3,393.0	64780	118660	103430	16963	4	2	1	3	2	1	100	99	100	100	100	100
620	Q7PT95_ANOGA	40S ribosomal protein S4 OS=Anopheles gambiae GN=AgaP_AGAP006871 PE=3 SV=4	30 kDa	medium	medium	1	1.66667	0.221849	0.836534	164230	376420	0.00000	118780	118540	329110	4	0	5	5	3	7	100	100	92	0	100	45
621	Q7PT84_ANOGA	AGAP007250-PA OS=Anopheles gambiae GN=AgaP_AGAP007250 PE=4 SV=2	32 kDa	medium	medium	1.6	2.66667	0.425969	0.0915293	4793300	2415100	1704100	1548100	1313100	2554300	34	13	18	23	17	19	0	99	100	100	16	100
622	Q7PT70_ANOGA	AGAP007246-PA OS=Anopheles gambiae GN=AgaP_AGAP007246 PE=4 SV=4	14 kDa	medium	medium	1	1.66667	0.221849	0.673234	58468	135020	0.00000	25022	0.00000	173790	1	0	1	1	0	1	100	100	100	100	100	100
623	Q7PT66_ANOGA	AGAP007039-PA OS=Anopheles gambiae GN=AgaP_AGAP007039 PE=4 SV=2	60 kDa	medium	medium	0.4	0.666667	-0.176091	0.227369	16148	68238	211930	43355	731250	0.00000	2	1	6	1	6	0	100	0	100	100	100	100
624	Q7PT53_ANOGA	AGAP007162-PA OS=Anopheles gambiae GN=AgaP_AGAP007162 PE=3 SV=2	22 kDa	high	high	1.1	1.83333	0.263241	0.344923	2546000	1536900	5003800	763540	4948500	2440900	9	6	10	8	14	7	98	0	100	100	96	100
625	Q7PT52_ANOGA	AGAP007161-PA OS=Anopheles gambiae GN=AgaP_AGAP007161 PE=3 SV=3	24 kDa	medium	medium	0.5	0.833333	-0.0791812	0.433008	357740	169530	0.00000	55738	325970	723150	2	0	5	2	2	3	100	0	100	100	100	100
626	Q7PT29_ANOGA	Elongation factor 1-alpha OS=Anopheles gambiae GN=AgaP_AGAP007406 PE=3 SV=3	50 kDa	medium	medium	0.5	0.833333	-0.0791812	0.709626	135530	459240	442370	764740	257400	1084200	5	1	6	10	2	9	75	64	51	91	100	39
627	Q7PT04_ANOGA	AGAP007563-PC OS=Anopheles gambiae GN=AgaP_AGAP007563 PE=4 SV=4	551 kDa	medium	medium	0.5	0.833333	-0.0791812	0.764541	2045200	1713800	137940	758520	4725400	1854600	1	1	2	1	1	3	100	95	100	100	100	39
628	Q7PSZ7_ANOGA	AGAP007339-PA OS=Anopheles gambiae GN=AgaP_AGAP007339 PE=4 SV=3	17 kDa	medium	medium	0.4	0.666667	-0.176091	0.823042	144210	165690	0.00000	525120	66091	164890	5	0	3	4	3	4	100	0	100	100	100	100
629	Q7PSV0_ANOGA	AGAP000935-PA OS=Anopheles gambiae GN=AgaP_AGAP000935 PE=3 SV=4	52 kDa	medium	medium	0.8	1.33333	0.124939	0.174014	103380	101830	35081	89573	215320	6,834.8	17	2	11	10	13	4	0	0	88	100	100	6
630	Q7PSR9_ANOGA	AGAP011159-PA OS=Anopheles gambiae GN=AgaP_AGAP011159 PE=4 SV=3	17 kDa	medium	medium	1.9	3.16667	0.500602	0.366928	216320	195600	585790	174040	334140	18220	7	3	3	5	6	3	100	0	97	100	0	0
631	Q7PSR8_ANOGA	Serine/threonine-protein phosphatase OS=Anopheles gambiae GN=AgaP_AGAP011166 PE=3 SV=4	37 kDa	medium	medium	0.3	0.5	-0.30103	0.282201	835.70	107290	0.00000	264530	23534	96930	1	0	6	11	2	5	100	0	100	100	100	100
632	Q7PSR5_ANOGA	Eukaryotic translation initiation factor 5A OS=Anopheles gambiae GN=AgaP_AGAP011284 PE=3 SV=3	18 kDa	medium	medium	2	3.33333	0.522879	0.591373	381050	243050	0.00000	71245	238800	4,870.9	4	0	7	1	9	2	96	0	96	100	73	98
633	Q7PSP8_ANOGA	40S ribosomal protein S12 OS=Anopheles gambiae GN=AgaP_AGAP011077 PE=3 SV=2	15 kDa	medium	medium	1	1.66667	0.221849	0.209267	51609	216580	99530	162190	80126	108070	6	2	5	6	5	1	100	0	100	100	92	0
634	Q7PSP0_ANOGA	AGAP011315-PA OS=Anopheles gambiae GN=AgaP_AGAP011315 PE=4 SV=4	60 kDa	low	medium	SL	SL	SL	0.0334523	0.00000	0.00000	0.00000	17703	141880	0.00000	0	0	0	3	2	0	100	0	0	100	100	100
635	Q7PSM6_ANOGA	AGAP004055-PA OS=Anopheles gambiae GN=AgaP_AGAP004055 PE=3 SV=4	52 kDa	medium	medium	0.4	0.666667	-0.176091	0.00679662	625030	493310	0.00000	597830	1234000	1072700	6	1	7	27	10	15	30	0	100	97	0	100
636	Q7PSK2_ANOGA	AGAP010968-PA OS=Anopheles gambiae GN=CLIPA9 PE=4 SV=4	40 kDa	medium	medium	0.1	0.166667	-0.778151	0.0367966	13132	15533	0.00000	141920	59631	73114	2	0	3	10	5	5	0	0	100	100	100	100
637	Q7PSK1_ANOGA	AGAP010821-PA (Fragment) OS=Anopheles gambiae GN=AgaP_AGAP010821 PE=4 SV=4	40 kDa	medium	medium	0.3	0.5	-0.30103	0.985743	3,606.3	0.00000	0.00000	1,077.5	11707	0.00000	2	0	0	1	2	0	100	100	100	100	100	100
638	Q7PSI5_ANOGA	AGAP010971-PA (Fragment) OS=Anopheles gambiae GN=AgaP_AGAP010971 PE=3 SV=4	51 kDa	medium	medium	0.4	0.666667	-0.176091	0.55396	0.00000	4135700	0.00000	4730200	0.00000	6652900	0	0	5	6	0	4	100	0	96	0	100	0
639	Q7PSI4_ANOGA	AGAP010929-PA OS=Anopheles gambiae GN=AgaP_AGAP010929 PE=3 SV=4	50 kDa	high	high	0.4	0.666667	-0.176091	0.338416	1497400	6052700	906590	5158600	5307200	8845200	21	6	30	46	23	33	0	0	100	38	97	97
640	Q7PSH4_ANOGA	AGAP010895-PA OS=Anopheles gambiae GN=AgaP_AGAP010895 PE=4 SV=2	267 kDa	medium	medium	0.3	0.5	-0.30103	0.392636	431330	745340	156470	1615100	1787800	729310	20	6	52	63	63	24	0	0	100	100	32	100
641	Q7PSF4_ANOGA	AGAP009330-PA OS=Anopheles gambiae GN=AgaP_AGAP009330 PE=4 SV=4	18 kDa	medium	medium	0.4	0.666667	-0.176091	0.934172	37827	94942	0.00000	29075	47562	281190	1	0	4	1	3	4	100	21	100	100	100	100
642	Q7PSE5_ANOGA	AGAP009323-PA OS=Anopheles gambiae GN=AgaP_AGAP009323 PE=4 SV=2	30 kDa	medium	medium	2.1	3.5	0.544068	0.275426	469330	1088800	0.00000	165500	318160	261660	8	0	13	8	8	7	81	0	100	100	100	0
643	Q7PSB4_ANOGA	Malate dehydrogenase (Fragment) OS=Anopheles gambiae GN=AgaP_AGAP009510 PE=3 SV=3	34 kDa	medium	medium	0.9	1.5	0.176091	0.271784	318850	637810	512310	544190	459120	579830	21	9	13	18	18	14	95	0	100	0	8	71
644	Q7PSA9_ANOGA	AGAP009537-PA OS=Anopheles gambiae GN=AgaP_AGAP009537 PE=3 SV=1	12 kDa	medium	medium	0.4	0.666667	-0.176091	0.660481	463980	740550	433890	2029500	634830	1300200	14	3	8	12	12	10	6	0	100	100	100	0
645	Q7PS97_ANOGA	AGAP003816-PA OS=Anopheles gambiae GN=AgaP_AGAP003816 PE=3 SV=5	13 kDa	medium	medium	1.4	2.33333	0.367977	0.577904	56546	124870	63925	70446	53190	47300	4	1	2	3	3	2	98	98	95	100	100	0
646	Q7PS96_ANOGA	Annexin OS=Anopheles gambiae GN=ANXB10C PE=3 SV=4	36 kDa	medium	medium	0.6	1	0	0.159162	172400	394020	180050	958290	121390	248690	18	4	12	15	13	9	95	92	100	69	100	100
647	Q7PS74_ANOGA	AGAP003789-PA OS=Anopheles gambiae GN=AgaP_AGAP003789 PE=4 SV=5	47 kDa	medium	medium	0.6	1	0	0.904562	59456	133610	0.00000	53650	87042	203880	10	0	10	5	13	12	100	0	100	100	100	100
648	Q7PS16_ANOGA	Peptidyl-prolyl cis-trans isomerase OS=Anopheles gambiae GN=AgaP_AGAP000462 PE=3 SV=5	18 kDa	medium	medium	0.8	1.33333	0.124939	0.494312	362430	630900	277900	848950	431370	238890	12	3	8	10	10	9	100	0	100	100	100	100
649	Q7PS10_ANOGA	AGAP000564-PA OS=Anopheles gambiae GN=AgaP_AGAP000564 PE=3 SV=2	26 kDa	medium	medium	0.4	0.666667	-0.176091	0.681897	27326	0.00000	0.00000	48284	0.00000	22414	3	0	0	2	0	1	100	100	100	100	100	100
650	Q7PRW3_ANOGA	AGAP000170-PA OS=Anopheles gambiae GN=AgaP_AGAP000170 PE=3 SV=2	23 kDa	medium	medium	0.9	1.5	0.176091	0.468736	11372	163610	0.00000	148330	37318	0.00000	2	0	4	2	4	0	100	0	100	100	100	100
651	Q7PRW1_ANOGA	AGAP000180-PA OS=Anopheles gambiae GN=AgaP_AGAP000180 PE=3 SV=4	47 kDa	medium	medium	0.02	0.0333333	-1.47712	0.0226773	0.00000	2,299.2	0.00000	81189	23204	18973	0	0	1	4	2	4	0	0	0	100	18	100
652	Q7PRT0_ANOGA	AGAP000622-PA (Fragment) OS=Anopheles gambiae GN=AgaP_AGAP000622 PE=4 SV=5	69 kDa	medium	medium	1.2	2	0.30103	0.45611	158630	61071	44043	68636	140300	14745	13	2	3	6	9	2	98	0	100	0	100	95
653	Q7PRR1_ANOGA	AGAP000439-PA OS=Anopheles gambiae GN=AgaP_AGAP000439 PE=3 SV=4	22 kDa	medium	medium	0.6	1	0	0.767021	21207	103590	0.00000	99086	31197	81788	2	0	2	2	1	2	100	100	72	100	100	86
654	Q7PRP4_ANOGA	AGAP000749-PA OS=Anopheles gambiae GN=AgaP_AGAP000749 PE=4 SV=5	19 kDa	medium	medium	0.7	1.16667	0.0669468	0.209662	389500	624850	1438000	656970	758100	2167300	15	4	10	11	12	9	95	0	95	100	95	29
655	Q7PRP1_ANOGA	AGAP000755-PA OS=Anopheles gambiae GN=AgaP_AGAP000755 PE=4 SV=4	20 kDa	medium	medium	6.5	10.8333	1.03476	0.759163	755510	194660	3451600	179720	461300	38918	16	3	2	4	13	6	100	15	100	100	100	100
656	Q7PRN7_ANOGA	AGAP000721-PA OS=Anopheles gambiae GN=AgaP_AGAP000721 PE=4 SV=4	40 kDa	medium	medium	0.4	0.666667	-0.176091	0.269682	0.00000	43657	0.00000	53916	7,215.9	49262	0	0	2	4	1	2	100	100	100	100	100	100
657	Q7PRN5_ANOGA	AGAP000812-PA OS=Anopheles gambiae GN=AgaP_AGAP000812 PE=4 SV=2	39 kDa	medium	medium	0.04	0.0666667	-1.17609	0.0361156	0.00000	5,808.4	0.00000	96956	10139	23761	0	0	1	4	2	3	100	0	97	100	100	100
658	Q7PRK3_ANOGA	AGAP010638-PA (Fragment) OS=Anopheles gambiae GN=AgaP_AGAP010638 PE=3 SV=4	124 kDa	medium	medium	0.6	1	0	0.429868	70325	48195	27903	156260	27215	42636	7	2	10	13	1	9	100	98	100	100	100	100
659	Q7PRH3_ANOGA	AGAP010375-PA (Fragment) OS=Anopheles gambiae GN=AgaP_AGAP010375 PE=3 SV=4	18 kDa	medium	medium	0.4	0.666667	-0.176091	0.731254	168590	107750	0.00000	278810	306020	148530	8	0	6	10	9	5	100	0	100	0	20	0
660	Q7PRC8_ANOGA	AGAP002509-PA OS=Anopheles gambiae GN=AgaP_AGAP002509 PE=4 SV=5	66 kDa	medium	medium	0.2	0.333333	-0.477121	0.874647	84176	253480	0.00000	724270	829940	545170	2	0	19	6	4	6	0	0	96	100	100	100
661	Q7PRC2_ANOGA	AGAP002306-PA OS=Anopheles gambiae GN=AgaP_AGAP002306 PE=4 SV=4	49 kDa	medium	medium	0.2	0.333333	-0.477121	0.331037	0.00000	17752	0.00000	58883	0.00000	37894	0	0	2	3	0	6	0	0	0	100	0	95
662	Q7PRC0_ANOGA	AGAP002534-PA OS=Anopheles gambiae GN=AgaP_AGAP002534 PE=4 SV=2	25 kDa	medium	medium	0.5	0.833333	-0.0791812	0.418293	109720	510820	0.00000	286700	73829	804800	4	0	5	7	3	9	95	99	0	100	96	95
663	Q7PRA2_ANOGA	AGAP002945-PA OS=Anopheles gambiae GN=AgaP_AGAP002945 PE=3 SV=5	199 kDa	medium	medium	0.5	0.833333	-0.0791812	0.530798	0.00000	24924	4,068.3	10526	28135	14971	0	1	2	3	3	1	100	100	100	100	100	100
664	Q7PR52_ANOGA	AGAP002754-PA OS=Anopheles gambiae GN=AgaP_AGAP002754 PE=4 SV=3	21 kDa	medium	high	0.2	0.333333	-0.477121	0.955287	323670	23952	0.00000	51501	2054500	0.00000	4	0	1	2	9	0	0	0	0	100	61	94
665	Q7PR44_ANOGA	AGAP003027-PA OS=Anopheles gambiae GN=AgaP_AGAP003027 PE=4 SV=4	44 kDa	medium	medium	3.8	6.33333	0.801632	0.264377	3556900	101810	1146200	344530	869530	41325	20	8	6	11	14	5	89	0	100	100	88	0
666	Q7PQZ6_ANOGA	AGAP000953-PA OS=Anopheles gambiae GN=AgaP_AGAP000953 PE=4 SV=3	25 kDa	medium	medium	SL	SL	SL	0.151206	0.00000	0.00000	0.00000	91218	0.00000	26162	1	0	0	3	0	3	0	0	0	95	100	0
667	Q7PQZ4_ANOGA	AGAP002401-PA OS=Anopheles gambiae GN=AgaP_AGAP002401 PE=3 SV=1	26 kDa	medium	medium	0.5	0.833333	-0.0791812	0.251919	628960	249690	19424	513340	547690	589850	10	2	6	13	11	14	77	35	100	90	51	100
668	Q7PQZ2_ANOGA	AGAP002614-PA OS=Anopheles gambiae GN=AgaP_AGAP002614 PE=4 SV=5	127 kDa	medium	medium	3.2	5.33333	0.726999	0.359109	17868	10863	0.00000	0.00000	1,457.2	7,632.5	2	0	1	0	1	1	100	99	100	100	100	100
669	Q7PQY9_ANOGA	Clathrin heavy chain OS=Anopheles gambiae GN=AgaP_AGAP003021 PE=3 SV=3	191 kDa	medium	medium	0.4	0.666667	-0.176091	0.779692	19116	110600	0.00000	196950	22089	91165	3	0	27	17	3	11	100	0	100	100	96	100
670	Q7PQY8_ANOGA	60S ribosomal protein L36 OS=Anopheles gambiae GN=AgaP_AGAP002921 PE=3 SV=4	13 kDa	medium	medium	1.3	2.16667	0.335792	0.910457	45040	85495	0.00000	61894	36737	0.00000	4	0	1	3	4	0	100	94	100	100	100	100
671	Q7PQW4_ANOGA	AGAP002892-PA OS=Anopheles gambiae GN=AgaP_AGAP002892 PE=4 SV=5	62 kDa	medium	medium	0.3	0.5	-0.30103	0.605505	0.00000	32378	0.00000	41300	84707	0.00000	1	0	2	1	2	0	100	100	100	100	100	100
672	Q7PQR8_ANOGA	Serine/threonine-protein phosphatase OS=Anopheles gambiae GN=AgaP_AGAP003114 PE=3 SV=5	38 kDa	medium	medium	0.1	0.166667	-0.778151	0.756982	1,829.9	15999	0.00000	55390	0.00000	90427	1	0	1	1	0	3	100	0	0	100	97	100
673	Q7PQR1_ANOGA	AGAP003136-PA OS=Anopheles gambiae GN=AgaP_AGAP003136 PE=4 SV=5	50 kDa	medium	medium	0.3	0.5	-0.30103	0.823215	0.00000	6,494.9	0.00000	13430	11361	0.00000	0	0	1	1	1	0	100	100	100	100	100	100
674	Q7PQQ3_ANOGA	Isocitrate dehydrogenase [NADP] OS=Anopheles gambiae GN=AgaP_AGAP003168 PE=3 SV=5	51 kDa	medium	medium	1.4	2.33333	0.367977	0.51039	57882	354110	9,942.4	126680	34616	138120	9	2	14	11	8	13	42	0	88	99	97	0
675	Q7PQP8_ANOGA	AGAP004161-PA OS=Anopheles gambiae GN=AgaP_AGAP004161 PE=4 SV=3	11 kDa	medium	medium	1	1.66667	0.221849	0.558162	417040	84891	1118600	786920	631670	174940	15	5	6	13	11	9	9	0	100	100	70	94
676	Q7PQM3_ANOGA	6-phosphogluconate dehydrogenase, decarboxylating OS=Anopheles gambiae GN=AgaP_AGAP004197 PE=3 SV=4	53 kDa	medium	medium	0.4	0.666667	-0.176091	0.236895	0.00000	76425	0.00000	48969	18233	136940	0	0	7	4	2	11	97	0	100	0	0	0
677	Q7PQL9_ANOGA	AGAP004098-PA OS=Anopheles gambiae GN=AgaP_AGAP004098 PE=3 SV=1	22 kDa	medium	medium	0.2	0.333333	-0.477121	0.932983	0.00000	171940	0.00000	40780	0.00000	844000	0	0	4	1	0	4	90	96	100	100	100	100
678	Q7PQK5_ANOGA	AGAP004192-PA OS=Anopheles gambiae GN=AgaP_AGAP004192 PE=3 SV=3	73 kDa	medium	medium	0.4	0.666667	-0.176091	0.338164	242240	1020900	0.00000	1093800	1020700	877230	7	0	18	18	21	9	100	44	99	100	100	100
679	Q7PQK3_ANOGA	AGAP004212-PA OS=Anopheles gambiae GN=AgaP_AGAP004212 PE=3 SV=1	46 kDa	medium	medium	0.1	0.166667	-0.778151	0.0587944	0.00000	112640	0.00000	439410	598290	10038	0	0	5	30	11	2	0	0	100	100	0	100
680	Q7PQI7_ANOGA	AGAP003652-PA OS=Anopheles gambiae GN=AgaP_AGAP003652 PE=3 SV=3	57 kDa	medium	medium	1.1	1.83333	0.263241	0.285428	73409	631750	164390	388140	414530	9,718.8	2	1	7	26	7	3	100	98	100	100	100	98
681	Q7PQH4_ANOGA	AGAP003516-PA OS=Anopheles gambiae GN=AgaP_AGAP003516 PE=4 SV=4	31 kDa	medium	medium	1	1.66667	0.221849	0.985743	0.00000	53360	0.00000	25521	0.00000	30250	0	0	2	1	0	2	100	96	100	100	100	100
682	Q7PQG7_ANOGA	60S acidic ribosomal protein P0 OS=Anopheles gambiae GN=AgaP_AGAP003592 PE=3 SV=1	34 kDa	medium	medium	0.6	1	0	0.5545	59943	546570	0.00000	395450	139360	517140	6	0	11	13	9	9	100	0	100	100	100	94
683	Q7PQD1_ANOGA	AGAP004551-PA OS=Anopheles gambiae GN=AgaP_AGAP004551 PE=4 SV=2	27 kDa	medium	medium	1.8	3	0.477121	0.933579	577500	80842	0.00000	142990	38846	192390	4	0	1	4	2	2	100	99	97	99	100	97
684	Q7PQ97_ANOGA	AGAP004394-PA OS=Anopheles gambiae GN=AgaP_AGAP004394 PE=4 SV=4	81 kDa	medium	medium	0.3	0.5	-0.30103	0.69877	0.00000	68896	0.00000	55511	0.00000	181740	0	0	3	3	0	3	100	100	100	100	100	100
685	Q7PQ75_ANOGA	AGAP004335-PA (Fragment) OS=Anopheles gambiae GN=AgaP_AGAP004335 PE=4 SV=5	268 kDa	medium	medium	0.8	1.33333	0.124939	0.751264	3097600	5048100	947250	5053000	4635300	2109600	60	14	71	107	68	41	0	0	100	100	100	100
686	Q7PQ14_ANOGA	AGAP005046-PB OS=Anopheles gambiae GN=AgaP_AGAP005046 PE=4 SV=3	17 kDa	medium	medium	0.1	0.166667	-0.778151	0.105584	12255	34222	0.00000	197570	106870	56463	1	0	2	5	3	4	0	21	0	100	100	0
687	Q7PQ11_ANOGA	AGAP005175-PA OS=Anopheles gambiae GN=AgaP_AGAP005175 PE=4 SV=4	261 kDa	medium	medium	0.2	0.333333	-0.477121	0.0802704	6,466.0	21191	0.00000	67497	26504	49461	1	0	2	5	2	10	0	17	23	97	0	100
688	Q7PQ09_ANOGA	Aldehyde dehydrogenase OS=Anopheles gambiae GN=AgaP_AGAP005124 PE=3 SV=4	55 kDa	medium	medium	0.3	0.5	-0.30103	0.0454285	14073	162170	36002	417680	89176	293120	2	1	4	10	6	8	100	23	100	100	100	100
689	Q7PQ08_ANOGA	AGAP005160-PC OS=Anopheles gambiae GN=AgaP_AGAP005160 PE=4 SV=1	22 kDa	medium	medium	2.3	3.83333	0.583577	0.122395	18769	257540	0.00000	84062	19726	17130	1	0	5	1	1	1	100	0	100	100	56	97
690	Q7PQ02_ANOGA	40S ribosomal protein S24 OS=Anopheles gambiae GN=AgaP_AGAP005131 PE=3 SV=1	15 kDa	medium	medium	0.3	0.5	-0.30103	0.578529	40021	120070	0.00000	59812	39282	372410	4	0	3	4	2	2	98	0	100	100	97	100
691	Q7PPW0_ANOGA	AGAP003337-PA OS=Anopheles gambiae GN=AgaP_AGAP003337 PE=4 SV=3	35 kDa	medium	medium	0.6	1	0	0.71867	0.00000	126590	0.00000	24974	22907	166240	0	0	5	1	1	5	100	99	100	100	100	95
692	Q7PPR8_ANOGA	AGAP010564-PA (Fragment) OS=Anopheles gambiae GN=AgaP_AGAP010564 PE=4 SV=4	33 kDa	medium	medium	0.5	0.833333	-0.0791812	0.973817	12613	33026	0.00000	38078	21946	31917	4	0	2	3	3	3	100	0	100	100	100	100
693	Q7PPM9_ANOGA	Proteasome subunit alpha type OS=Anopheles gambiae GN=AgaP_AGAP008816 PE=3 SV=1	27 kDa	medium	medium	0.7	1.16667	0.0669468	0.75534	53086	71416	0.00000	0.00000	175160	0.00000	1	0	1	0	2	2	100	100	100	100	100	100
694	Q7PPM6_ANOGA	AGAP008622-PA (Fragment) OS=Anopheles gambiae GN=AgaP_AGAP008622 PE=3 SV=4	24 kDa	medium	medium	0.3	0.5	-0.30103	0.541061	244450	26112	0.00000	174150	296180	524460	0	0	1	1	0	2	100	97	100	100	100	100
695	Q7PPI8_ANOGA	AGAP004940-PA OS=Anopheles gambiae GN=AgaP_AGAP004940 PE=4 SV=3	44 kDa	medium	medium	0.7	1.16667	0.0669468	0.334714	54376	136700	40853	104540	83407	150370	11	2	8	10	9	5	100	0	97	0	96	0
696	Q7PPI7_ANOGA	Proteasome subunit alpha type OS=Anopheles gambiae GN=AgaP_AGAP004960 PE=3 SV=4	29 kDa	medium	medium	0.5	0.833333	-0.0791812	0.370374	0.00000	260420	0.00000	71023	76800	342970	0	0	5	2	2	7	100	98	100	100	100	100
697	Q7PPF9_ANOGA	AGAP004993-PA OS=Anopheles gambiae GN=AgaP_AGAP004993 PE=4 SV=3	412 kDa	medium	medium	0.3	0.5	-0.30103	0.92179	364410	446730	103120	898670	1294700	611640	44	5	64	56	36	70	0	0	100	100	100	100
698	Q7PPF3_ANOGA	AGAP004975-PA OS=Anopheles gambiae GN=PPO3 PE=4 SV=2	79 kDa	medium	medium	0.3	0.5	-0.30103	0.330267	83717	314710	0.00000	856340	228520	324630	1	0	8	11	5	4	100	0	0	95	100	0
699	Q7PPE7_ANOGA	Pyruvate kinase OS=Anopheles gambiae GN=AgaP_AGAP004596 PE=3 SV=5	56 kDa	high	medium	0.3	0.5	-0.30103	0.073781	211830	2042100	69106	1612700	1545900	5548500	9	3	34	55	21	39	0	0	100	100	97	100
700	Q7PPB0_ANOGA	Carboxylic ester hydrolase OS=Anopheles gambiae GN=AgaP_AGAP006228 PE=3 SV=3	60 kDa	medium	medium	0.3	0.5	-0.30103	0.151146	45628	3,748.6	0.00000	184320	0.00000	0.00000	1	0	2	1	0	0	100	0	100	100	100	100
701	Q7PPA9_ANOGA	Carboxylic ester hydrolase OS=Anopheles gambiae GN=AgaP_AGAP006227 PE=3 SV=4	61 kDa	low	medium	SL	SL	SL	0.0643656	0.00000	0.00000	0.00000	25840	0.00000	24622	0	0	0	6	0	1	91	69	100	100	100	100
702	Q7PP95_ANOGA	AGAP006283-PB OS=Anopheles gambiae GN=CPR70 PE=4 SV=4	15 kDa	medium	medium	1.1	1.83333	0.263241	0.316665	330760	147080	332300	142810	515080	80439	3	1	2	1	3	1	99	0	100	100	95	95
703	Q7PP84_ANOGA	AGAP005400-PA OS=Anopheles gambiae GN=AgaP_AGAP005400 PE=4 SV=2	41 kDa	medium	medium	1.2	2	0.30103	0.923613	1122700	2351000	194750	1807400	573650	725710	20	6	16	29	15	19	100	0	100	97	100	95
704	Q7PP83_ANOGA	AGAP005427-PA OS=Anopheles gambiae GN=AgaP_AGAP005427 PE=4 SV=4	17 kDa	high	medium	3	5	0.69897	0.445847	561360	257040	2889200	681410	369050	172190	4	3	4	7	11	5	51	0	100	0	100	100
705	Q7PP74_ANOGA	AGAP006278-PA OS=Anopheles gambiae GN=AgaP_AGAP006278 PE=4 SV=3	36 kDa	medium	medium	1	1.66667	0.221849	0.950523	138070	360630	90341	317260	247930	42922	9	3	6	8	11	8	100	98	100	100	100	100
706	Q7PP63_ANOGA	AGAP006037-PA OS=Anopheles gambiae GN=AgaP_AGAP006037 PE=3 SV=3	40 kDa	medium	medium	1.1	1.83333	0.263241	0.317849	198730	9,371.6	17452	21039	180110	0.00000	11	1	1	1	7	0	95	0	100	0	0	0
707	Q7PP35_ANOGA	AGAP006095-PA OS=Anopheles gambiae GN=CPR106 PE=4 SV=4	16 kDa	low	low	RL	RL	RL	1	0.00000	0.00000	0.00000	0.00000	0.00000	0.00000	0	0	0	0	0	0	100	100	100	100	100	100
708	Q7PP06_ANOGA	AGAP006149-PA OS=Anopheles gambiae GN=CPLCX3 PE=4 SV=3	14 kDa	medium	high	1	1.66667	0.221849	0.672481	378320	1245000	311260	1474800	229230	141760	3	2	3	5	2	3	100	0	100	100	0	100
709	Q7PNV8_ANOGA	AGAP006184-PA OS=Anopheles gambiae GN=AgaP_AGAP006184 PE=4 SV=4	78 kDa	medium	medium	2.8	4.66667	0.669007	0.311182	352930	42013	630410	61040	308900	0.00000	9	1	4	6	7	0	100	0	100	100	100	83
710	Q7PNQ9_ANOGA	AGAP005576-PA OS=Anopheles gambiae GN=AgaP_AGAP005576 PE=4 SV=3	60 kDa	low	medium	SL	SL	SL	0.0332902	0.00000	0.00000	0.00000	9,392.4	56629	0.00000	0	0	0	4	2	0	58	0	96	100	90	100
711	Q7PNQ6_ANOGA	AGAP006570-PA OS=Anopheles gambiae GN=AgaP_AGAP006570 PE=4 SV=4	30 kDa	medium	medium	0.3	0.5	-0.30103	0.0356438	39082	33070	24680	187560	130680	38865	1	1	1	6	5	4	100	0	95	0	100	100
712	Q7PNP8_ANOGA	AGAP005662-PA OS=Anopheles gambiae GN=AgaP_AGAP005662 PE=3 SV=2	45 kDa	medium	medium	0.5	0.833333	-0.0791812	0.434543	37729	131450	0.00000	59824	246740	51118	11	0	10	13	18	9	95	36	100	100	100	0
713	Q7PNP3_ANOGA	AGAP005621-PA OS=Anopheles gambiae GN=AgaP_AGAP005621 PE=4 SV=3	14 kDa	medium	medium	0.7	1.16667	0.0669468	0.592269	47218	2,883.3	0.00000	0.00000	59685	15442	3	0	1	0	3	1	100	53	100	100	100	0
714	Q7PNP1_ANOGA	AGAP006148-PA OS=Anopheles gambiae GN=AgaP_AGAP006148 PE=4 SV=3	14 kDa	medium	high	1.3	2.16667	0.335792	0.23271	731920	1764400	1351300	1705200	461640	830440	6	4	6	7	4	5	97	98	100	100	100	58
715	Q7PNN9_ANOGA	AGAP005559-PA OS=Anopheles gambiae GN=AgaP_AGAP005559 PE=4 SV=4	44 kDa	medium	medium	SL	SL	SL	0.34937	0.00000	0.00000	0.00000	20472	23164	59202	0	0	1	1	2	1	68	0	0	100	100	91
716	Q7PNN6_ANOGA	3-hydroxyisobutyrate dehydrogenase OS=Anopheles gambiae GN=AgaP_AGAP005581 PE=3 SV=3	34 kDa	medium	medium	0.9	1.5	0.176091	0.410915	218920	469760	0.00000	57701	296340	414920	8	0	10	5	7	9	100	0	100	90	96	95
717	Q7PNL6_ANOGA	AGAP005445-PA OS=Anopheles gambiae GN=AgaP_AGAP005445 PE=4 SV=4	21 kDa	medium	medium	0.7	1.16667	0.0669468	0.448877	0.00000	167610	0.00000	139220	76300	8,535.6	0	0	4	3	5	1	100	0	100	80	100	100
718	Q7PNL5_ANOGA	AGAP005459-PA OS=Anopheles gambiae GN=CPR16 PE=4 SV=3	15 kDa	medium	medium	1.4	2.33333	0.367977	0.975753	171110	64473	44430	15774	128200	51925	2	1	1	2	3	1	100	97	97	95	100	6
719	Q7PNL3_ANOGA	AGAP005462-PA OS=Anopheles gambiae GN=AgaP_AGAP005462 PE=4 SV=2	32 kDa	medium	medium	1.2	2	0.30103	0.690149	12165	34950	78185	71467	37190	0.00000	1	1	3	3	3	0	100	100	100	100	100	100
720	Q7PNJ7_ANOGA	AGAP000883-PA OS=Anopheles gambiae GN=AgaP_AGAP000883 PE=4 SV=4	49 kDa	medium	medium	1.9	3.16667	0.500602	0.92223	125950	548110	0.00000	192110	114310	46015	6	0	6	7	7	5	100	0	100	100	100	95
721	Q7PNJ2_ANOGA	Small ubiquitin-related modifier OS=Anopheles gambiae GN=AgaP_AGAP000852 PE=3 SV=4	10 kDa	medium	medium	1.5	2.5	0.39794	0.255137	73166	49927	74068	62510	55139	10648	6	1	1	1	3	1	100	100	100	100	100	100
722	Q7PNH7_ANOGA	AGAP007864-PA (Fragment) OS=Anopheles gambiae GN=AgaP_AGAP007864 PE=4 SV=1	31 kDa	medium	medium	0.9	1.5	0.176091	0.978413	88783	30192	0.00000	15481	113360	9,378.9	3	0	1	1	4	1	100	100	100	100	100	100
723	Q7PNG6_ANOGA	AGAP007841-PA (Fragment) OS=Anopheles gambiae GN=AgaP_AGAP007841 PE=3 SV=4	18 kDa	medium	medium	0.7	1.16667	0.0669468	0.637502	399370	506430	0.00000	413950	108260	763540	4	0	4	4	5	6	87	0	100	100	97	95
724	Q7PNE3_ANOGA	AGAP007806-PA (Fragment) OS=Anopheles gambiae GN=AgaP_AGAP007806 PE=4 SV=4	17 kDa	medium	medium	0.5	0.833333	-0.0791812	0.692563	30105	39017	19319	45018	13134	138100	3	1	1	2	2	2	100	80	100	100	100	100
725	Q7PNE1_ANOGA	AGAP008252-PA (Fragment) OS=Anopheles gambiae GN=AgaP_AGAP008252 PE=4 SV=4	93 kDa	low	medium	SL	SL	SL	0.0458597	0.00000	0.00000	0.00000	14668	95802	0.00000	0	0	0	2	2	0	100	24	97	100	100	100
726	Q7PNC9_ANOGA	AGAP008165-PA (Fragment) OS=Anopheles gambiae GN=AgaP_AGAP008165 PE=4 SV=3	35 kDa	medium	medium	0.4	0.666667	-0.176091	0.663987	53480	125570	0.00000	266000	53383	85769	9	0	9	13	5	6	100	0	100	100	100	0
727	Q7PNC5_ANOGA	AGAP008109-PA (Fragment) OS=Anopheles gambiae GN=AgaP_AGAP008109 PE=3 SV=4	31 kDa	medium	medium	0.6	1	0	0.906858	146530	337860	0.00000	198390	102690	449330	5	0	6	4	3	9	100	0	100	100	100	100
728	Q7PNB0_ANOGA	AGAP008228-PA OS=Anopheles gambiae GN=AgaP_AGAP008228 PE=3 SV=4	24 kDa	medium	medium	0.6	1	0	0.433309	106380	326920	0.00000	320330	130720	246930	2	0	6	5	6	6	100	0	97	100	97	0
729	Q7PNA9_ANOGA	AGAP007740-PA OS=Anopheles gambiae GN=AgaP_AGAP007740 PE=3 SV=4	11 kDa	medium	medium	0.7	1.16667	0.0669468	0.36676	90712	167150	226000	118600	90511	520690	6	2	5	5	6	3	100	0	91	97	0	100
730	Q7PNA2_ANOGA	AGAP008532-PA OS=Anopheles gambiae GN=AgaP_AGAP008532 PE=4 SV=4	66 kDa	medium	medium	1.5	2.5	0.39794	0.161965	251870	393630	10080	264200	144230	16651	10	1	5	7	5	1	100	51	100	100	80	97
731	Q7PN97_ANOGA	AGAP008091-PA (Fragment) OS=Anopheles gambiae GN=CLIPE1 PE=4 SV=5	35 kDa	medium	medium	0.2	0.333333	-0.477121	0.395287	13582	0.00000	32985	120450	97589	1,907.4	2	1	0	4	3	1	81	0	0	100	100	0
732	Q7PMT2_ANOGA	Succinyl-CoA ligase subunit beta OS=Anopheles gambiae GN=AgaP_AGAP004744 PE=3 SV=3	49 kDa	medium	medium	0.5	0.833333	-0.0791812	0.0474874	207280	488300	64686	605710	495160	308840	7	2	14	19	17	21	0	0	100	100	97	14
733	Q7PMS7_ANOGA	AGAP004775-PA OS=Anopheles gambiae GN=AgaP_AGAP004775 PE=3 SV=3	53 kDa	medium	medium	0.3	0.5	-0.30103	0.0248115	0.00000	69972	0.00000	113430	52084	100090	0	0	4	6	7	6	100	99	100	100	100	100
734	Q7PMR4_ANOGA	Receptor expression-enhancing protein OS=Anopheles gambiae GN=AgaP_AGAP004819 PE=3 SV=3	21 kDa	medium	medium	1.1	1.83333	0.263241	0.957279	329380	244520	1217700	1016800	415590	126310	7	2	5	14	4	4	100	0	100	100	100	100
735	Q7PMK5_ANOGA	AGAP010750-PA OS=Anopheles gambiae GN=AgaP_AGAP010750 PE=4 SV=3	578 kDa	medium	medium	0.4	0.666667	-0.176091	0.301746	70044	668260	0.00000	873950	173840	799050	12	0	99	59	13	95	95	68	15	100	95	100
736	Q7PMI3_ANOGA	AGAP009572-PA OS=Anopheles gambiae GN=AgaP_AGAP009572 PE=3 SV=1	15 kDa	medium	medium	1.9	3.16667	0.500602	0.800771	18738	85133	197970	79136	51234	31808	2	2	2	3	3	2	100	99	100	100	100	100
737	Q7PMI2_ANOGA	RuvB-like helicase OS=Anopheles gambiae GN=AgaP_AGAP009746 PE=3 SV=2	52 kDa	medium	medium	0.4	0.666667	-0.176091	0.549487	7,054.6	35634	0.00000	19986	82765	0.00000	1	0	1	4	1	0	100	100	100	100	100	100
738	Q7PMH6_ANOGA	AGAP009920-PA OS=Anopheles gambiae GN=AgaP_AGAP009920 PE=3 SV=4	10 kDa	medium	low	RL	RL	RL	0.0174334	23651	16816	0.00000	0.00000	0.00000	0.00000	3	0	1	0	0	0	100	95	100	100	100	100
739	Q7PMH3_ANOGA	AGAP010039-PA (Fragment) OS=Anopheles gambiae GN=AgaP_AGAP010039 PE=4 SV=4	52 kDa	medium	medium	0.3	0.5	-0.30103	0.860156	10090	64508	20468	184430	107020	29667	4	1	6	10	5	3	100	0	100	100	57	85
740	Q7PMG2_ANOGA	AGAP009642-PA OS=Anopheles gambiae GN=AgaP_AGAP009642 PE=4 SV=3	38 kDa	medium	medium	0.8	1.33333	0.124939	0.554325	85831	257710	0.00000	280700	79467	86647	10	0	6	8	7	5	100	9	91	38	99	100
741	Q7PMG1_ANOGA	AGAP010145-PA (Fragment) OS=Anopheles gambiae GN=AgaP_AGAP010145 PE=4 SV=4	52 kDa	medium	medium	0.2	0.333333	-0.477121	0.265631	0.00000	19864	0.00000	38829	58776	0.00000	0	0	1	4	1	0	95	0	95	100	0	100
742	Q7PMF3_ANOGA	AGAP010025-PA OS=Anopheles gambiae GN=AgaP_AGAP010025 PE=4 SV=1	50 kDa	medium	medium	0.3	0.5	-0.30103	0.110806	21935	157520	0.00000	192680	47168	454730	2	0	10	11	7	14	94	99	93	100	75	0
743	Q7PMD8_ANOGA	AGAP010252-PA OS=Anopheles gambiae GN=AgaP_AGAP010252 PE=3 SV=3	15 kDa	medium	medium	0.4	0.666667	-0.176091	0.802145	107990	157860	0.00000	203970	195090	246730	8	0	5	8	8	2	98	93	100	100	100	100
744	Q7PMD7_ANOGA	Proteasome subunit alpha type OS=Anopheles gambiae GN=AgaP_AGAP010253 PE=3 SV=3	31 kDa	medium	medium	0.8	1.33333	0.124939	0.250707	34504	71046	11771	101520	36226	5,980.0	5	1	4	5	3	1	100	92	100	100	100	100
745	Q7PM66_ANOGA	AGAP009823-PA OS=Anopheles gambiae GN=AgaP_AGAP009823 PE=4 SV=4	73 kDa	low	medium	SL	SL	SL	0.031685	0.00000	0.00000	0.00000	920200	0.00000	178010	0	0	0	3	0	2	100	0	0	97	0	97
746	Q7PM58_ANOGA	AGAP009839-PA OS=Anopheles gambiae GN=AgaP_AGAP009839 PE=4 SV=3	38 kDa	medium	medium	0.7	1.16667	0.0669468	0.661097	3,960.8	18296	18482	42085	20080	0.00000	1	1	2	5	3	0	100	99	100	100	100	100
747	Q7PM34_ANOGA	AGAP009879-PA OS=Anopheles gambiae GN=CPR81 PE=4 SV=3	14 kDa	medium	medium	6	10	1	0.550895	44126	10638	747250	14356	53396	65229	2	1	1	1	1	2	100	95	100	100	100	95
748	Q7PM19_ANOGA	AGAP009759-PA OS=Anopheles gambiae GN=AgaP_AGAP009759 PE=4 SV=4	43 kDa	high	high	0.9	1.5	0.176091	0.820695	213410	1749000	12124	1664700	471850	155720	9	1	15	18	8	10	36	99	100	100	100	100
749	Q7PM18_ANOGA	AGAP009758-PA OS=Anopheles gambiae GN=AgaP_AGAP009758 PE=4 SV=4	40 kDa	medium	medium	2.4	4	0.60206	0.129982	50210	104970	0.00000	49045	14258	1,901.2	7	0	7	8	1	1	99	0	100	100	100	100
750	Q7PM12_ANOGA	AGAP010216-PA (Fragment) OS=Anopheles gambiae GN=AgaP_AGAP010216 PE=4 SV=2	17 kDa	medium	medium	1.1	1.83333	0.263241	0.505767	87084	74233	0.00000	40265	103770	7,308.7	2	0	3	1	3	1	93	0	100	100	100	100
751	Q7PM07_ANOGA	AGAP009602-PA (Fragment) OS=Anopheles gambiae GN=AgaP_AGAP009602 PE=4 SV=2	19 kDa	medium	medium	1.1	1.83333	0.263241	0.523161	193970	106060	39624	130670	147110	44168	8	1	3	3	7	3	98	0	100	0	100	0
752	Q7PM06_ANOGA	Aspartate aminotransferase OS=Anopheles gambiae GN=AgaP_AGAP009685 PE=3 SV=3	47 kDa	medium	medium	0.3	0.5	-0.30103	0.0848203	0.00000	90212	0.00000	42592	65863	161460	0	0	7	7	8	6	100	0	100	0	96	0
753	Q7PM00_ANOGA	AGAP009579-PA (Fragment) OS=Anopheles gambiae GN=AgaP_AGAP009579 PE=4 SV=3	136 kDa	medium	medium	0.3	0.5	-0.30103	0.829467	8,884.1	10854	0.00000	34748	0.00000	23323	1	0	3	4	0	3	100	44	100	100	100	100
754	Q7PLZ4_ANOGA	AGAP009610-PA OS=Anopheles gambiae GN=AgaP_AGAP009610 PE=3 SV=4	35 kDa	medium	medium	1.1	1.83333	0.263241	0.301588	6,976.9	44069	0.00000	13366	23057	12004	2	0	5	2	3	1	100	81	100	100	100	100
755	Q7PKX8_ANOGA	AGAP001799-PA OS=Anopheles gambiae GN=AgaP_AGAP001799 PE=3 SV=1	33 kDa	high	high	1.9	3.16667	0.500602	0.16557	168420000000	5966700	193950000000	5558400	108560000000	6321100	80	49	40	37	51	44	0	0	100	100	14	95
756	Q7PKU2_ANOGA	AGAP001645-PA OS=Anopheles gambiae GN=AgaP_AGAP001645 PE=4 SV=5	41 kDa	medium	medium	1	1.66667	0.221849	0.702917	21257	0.00000	0.00000	6,258.8	14411	0.00000	3	0	0	2	1	0	100	100	100	95	100	100
757	Q7PKL9_ANOGA	AGAP001341-PA OS=Anopheles gambiae GN=AgaP_AGAP001341 PE=4 SV=3	52 kDa	medium	medium	0.3	0.5	-0.30103	0.579006	6,300.7	11980	0.00000	28216	20808	14328	3	0	4	3	2	3	100	0	100	99	100	97
758	Q7PKK6_ANOGA	Serine/threonine-protein phosphatase OS=Anopheles gambiae GN=AgaP_AGAP001279 PE=3 SV=5	58 kDa	medium	medium	0.4	0.666667	-0.176091	0.220792	0.00000	211150	0.00000	210680	24427	341410	0	0	7	16	1	5	100	100	0	5	100	0
759	Q7PKK3_ANOGA	AGAP001257-PA OS=Anopheles gambiae GN=AgaP_AGAP001257 PE=4 SV=3	58 kDa	medium	medium	0.2	0.333333	-0.477121	0.0263948	0.00000	719520	0.00000	941890	1058500	1771200	0	0	17	49	9	18	0	0	0	100	100	0
760	Q7PKD7_ANOGA	AGAP012081-PA (Fragment) OS=Anopheles gambiae GN=AgaP_AGAP012081 PE=4 SV=2	23 kDa	high	medium	1.2	2	0.30103	0.751873	1092700	3959300	856400	2598500	1298200	1120600	10	6	15	20	11	13	0	0	100	100	100	32
761	Q7PK91_ANOGA	AGAP009595-PA OS=Anopheles gambiae GN=AgaP_AGAP009595 PE=4 SV=4	36 kDa	medium	medium	0.6	1	0	0.610544	30836	336300	0.00000	477550	36370	115690	5	0	10	16	5	6	100	0	95	23	100	99
762	Q7PJV2_ANOGA	AGAP010147-PA OS=Anopheles gambiae GN=AgaP_AGAP010147 PE=3 SV=3	224 kDa	high	high	0.7	1.16667	0.0669468	0.231035	839130000000	527840000000	1148800000000	967460000000	1481700000000	928780000000	384	326	365	414	324	357	0	0	0	0	0	0
763	Q7PJT7_ANOGA	Adenylyl cyclase-associated protein OS=Anopheles gambiae GN=AgaP_AGAP010175 PE=3 SV=4	85 kDa	medium	medium	0.6	1	0	0.32309	255350	517090	0.00000	1060100	154700	90250	5	0	10	5	5	6	100	0	100	100	100	100
764	Q7PJT0_ANOGA	AGAP010214-PA (Fragment) OS=Anopheles gambiae GN=AgaP_AGAP010214 PE=4 SV=3	30 kDa	medium	medium	0.2	0.333333	-0.477121	0.0606365	92979	33631	0.00000	182800	270750	277560	1	0	1	5	1	5	34	36	100	100	100	100
765	Q7PJE1_ANOGA	AGAP011424-PA (Fragment) OS=Anopheles gambiae GN=AgaP_AGAP011424 PE=3 SV=2	17 kDa	medium	medium	0.4	0.666667	-0.176091	0.407305	82232	165190	44787	272040	158320	316610	6	1	7	14	5	9	93	0	100	100	100	100
766	Q7PJ67_ANOGA	Trehalose 6-phosphate phosphatase OS=Anopheles gambiae GN=AgTpp PE=2 SV=4	29 kDa	medium	medium	0.6	1	0	0.963418	18901	36058	0.00000	12974	79577	0.00000	2	0	1	1	4	0	100	0	100	100	100	100
767	Q7PJ22_ANOGA	Reticulon-like protein OS=Anopheles gambiae GN=AgaP_AGAP007940 PE=4 SV=3	24 kDa	medium	medium	0.5	0.833333	-0.0791812	0.618891	139810	36426	0.00000	143830	138950	71312	2	0	3	3	4	3	100	100	100	100	100	100
768	Q7PIX0_ANOGA	AGAP000820-PA OS=Anopheles gambiae GN=CPR125 PE=4 SV=4	25 kDa	high	high	2.7	4.5	0.653213	0.126593	1136600	248050	1580500	213590	883380	15771	16	12	9	11	11	5	95	0	97	95	0	95
769	Q7PIQ3_ANOGA	AGAP005630-PA OS=Anopheles gambiae GN=AgaP_AGAP005630 PE=3 SV=3	89 kDa	medium	medium	0.7	1.16667	0.0669468	0.188549	544920	878860	329380	721410	1012900	708800	20	5	30	31	18	17	23	91	100	98	100	95
770	Q7PIP2_ANOGA	AGAP005712-PB OS=Anopheles gambiae GN=AgaP_AGAP005712 PE=4 SV=4	52 kDa	medium	medium	0.4	0.666667	-0.176091	0.293294	4,514.6	71141	0.00000	48435	65808	87048	1	0	5	4	4	7	100	100	100	100	100	100
771	Q7PIC8_ANOGA	AGAP006260-PB OS=Anopheles gambiae GN=AgaP_AGAP006260 PE=4 SV=4	29 kDa	medium	medium	1.3	2.16667	0.335792	0.282327	501180	1048500	418930	560120	806060	107670	6	4	3	5	5	3	98	0	99	0	0	0
772	Q7PIB4_ANOGA	AGAP006366-PC OS=Anopheles gambiae GN=AgaP_AGAP006366 PE=4 SV=4	115 kDa	medium	medium	0.1	0.166667	-0.778151	0.389396	230990	179190	0.00000	1418800	0.00000	2238900	1	0	1	4	0	2	95	0	0	100	100	0
773	Q7PI62_ANOGA	AGAP006615-PA OS=Anopheles gambiae GN=AgaP_AGAP006615 PE=4 SV=3	45 kDa	low	medium	SL	SL	SL	0.0557329	0.00000	0.00000	0.00000	43073	26832	0.00000	0	0	0	3	1	0	100	0	100	100	100	100
774	Q7PI45_ANOGA	AGAP001053-PA OS=Anopheles gambiae GN=AgaP_AGAP001053 PE=4 SV=4	25 kDa	high	high	0.8	1.33333	0.124939	0.721395	165580000000	3425800	6065800	7795000	224930000000	1529400	59	7	19	45	47	36	0	0	100	100	86	100
775	Q7PI27_ANOGA	AGAP004599-PA OS=Anopheles gambiae GN=AgaP_AGAP004599 PE=4 SV=4	16 kDa	medium	low	RL	RL	RL	0.0192782	9,486.1	43653	0.00000	0.00000	0.00000	0.00000	1	0	2	0	0	0	100	100	100	100	100	100
776	Q7PHU3_ANOGA	AGAP008821-PA OS=Anopheles gambiae GN=AgaP_AGAP008821 PE=4 SV=3	47 kDa	medium	medium	0.8	1.33333	0.124939	0.849849	24641	12787	0.00000	0.00000	35472	11080	1	1	1	0	4	1	100	100	100	100	100	100
777	Q7PHT4_ANOGA	AGAP004677-PB OS=Anopheles gambiae GN=AgaP_AGAP004677 PE=3 SV=3	33 kDa	medium	medium	1.2	2	0.30103	0.637687	30790	64193	0.00000	16276	66294	0.00000	6	0	2	2	7	0	100	100	100	100	100	100
778	Q7PHI8_ANOGA	ATP synthase subunit alpha OS=Anopheles gambiae GN=AgaP_AGAP005134 PE=3 SV=2	59 kDa	medium	high	0.8	1.33333	0.124939	0.708051	3688300	5841400	2820900	6306200	3440500	4982400	36	21	42	74	38	53	0	0	75	95	0	95
779	Q7PHE4_ANOGA	AGAP004362-PA OS=Anopheles gambiae GN=AgaP_AGAP004362 PE=3 SV=4	63 kDa	low	medium	SL	SL	SL	0.0660744	0.00000	0.00000	0.00000	2075400	366240	561280	0	0	0	7	1	0	7	0	0	8	96	95
780	Q7PHD5_ANOGA	AGAP004428-PA (Fragment) OS=Anopheles gambiae GN=AgaP_AGAP004428 PE=4 SV=5	83 kDa	medium	medium	0.2	0.333333	-0.477121	0.220476	38567	91669	0.00000	66056	340180	175430	2	0	8	4	3	1	45	0	95	95	100	0
781	Q7PHB8_ANOGA	AGAP004532-PA OS=Anopheles gambiae GN=AgaP_AGAP004532 PE=3 SV=5	36 kDa	medium	medium	0.1	0.166667	-0.778151	0.195728	5,218.3	7,804.4	0.00000	103160	0.00000	22687	1	0	1	7	0	3	100	0	100	100	100	100
782	Q7PH36_ANOGA	3-hydroxyisobutyryl-CoA hydrolase, mitochondrial OS=Anopheles gambiae GN=AgaP_AGAP004097 PE=3 SV=5	42 kDa	medium	medium	0.1	0.166667	-0.778151	0.0361156	8,985.5	0.00000	0.00000	34345	18684	13904	1	0	0	4	2	3	15	0	97	95	100	100
783	Q7PGZ2_ANOGA	Glutathione peroxidase OS=Anopheles gambiae GN=GPXH1 PE=3 SV=3	18 kDa	medium	medium	2.2	3.66667	0.564271	0.73143	140520	227100	344030	66912	244710	14462	5	1	3	4	7	1	100	100	0	100	100	27
784	Q7PGV6_ANOGA	AGAP003200-PA OS=Anopheles gambiae GN=AgaP_AGAP003200 PE=4 SV=3	32 kDa	medium	medium	1.3	2.16667	0.335792	0.349479	48073	12695	0.00000	0.00000	35099	11937	2	0	2	0	1	2	100	99	85	100	100	0
785	Q7PGR3_ANOGA	AGAP003008-PA OS=Anopheles gambiae GN=AgaP_AGAP003008 PE=3 SV=4	47 kDa	medium	medium	0.2	0.333333	-0.477121	0.229635	48809	67646	0.00000	268590	118120	330790	1	0	3	18	1	4	0	0	0	100	0	95
786	Q7PGM0_ANOGA	AGAP002762-PA OS=Anopheles gambiae GN=AgaP_AGAP002762 PE=3 SV=4	59 kDa	medium	medium	0.2	0.333333	-0.477121	0.0463935	9,498.8	187940	14756	391890	668880	235760	3	1	6	28	9	7	0	21	70	99	0	96
787	Q7PGI2_ANOGA	AGAP002503-PA OS=Anopheles gambiae GN=AgaP_AGAP002503 PE=4 SV=5	65 kDa	medium	medium	0.07	0.116667	-0.933053	0.985742	0.00000	8,372.8	0.00000	65784	0.00000	51761	0	0	2	2	0	1	0	0	100	100	0	100
788	Q7PGE9_ANOGA	AGAP002350-PA OS=Anopheles gambiae GN=AgaP_AGAP002350 PE=4 SV=5	43 kDa	high	high	1.6	2.66667	0.425969	0.297755	135370000000	132610000000	196470000000	9231200	13360000000	5979400	106	60	45	68	80	57	0	0	100	100	100	95
789	Q7PG80_ANOGA	AGAP000697-PA OS=Anopheles gambiae GN=AgaP_AGAP000697 PE=4 SV=4	44 kDa	medium	medium	1.5	2.5	0.39794	0.350898	19180	171090	0.00000	44190	2,500.4	83589	2	0	2	1	1	1	100	100	100	100	100	100
790	Q7PG43_ANOGA	Kinesin-like protein OS=Anopheles gambiae GN=AgaP_AGAP000561 PE=3 SV=2	111 kDa	medium	medium	0.5	0.833333	-0.0791812	0.905876	21226	82574	30818	72289	198560	0.00000	2	1	7	5	15	1	100	0	97	100	100	0
791	Q7PG41_ANOGA	AGAP000549-PA OS=Anopheles gambiae GN=AgaP_AGAP000549 PE=3 SV=5	51 kDa	medium	medium	1.5	2.5	0.39794	0.860133	7,856.3	71692	0.00000	20943	7,193.9	26092	2	0	1	1	1	2	100	0	100	100	100	100
792	Q7PG05_ANOGA	AGAP000344-PA OS=Anopheles gambiae GN=CPR127 PE=4 SV=4	25 kDa	medium	medium	0.9	1.5	0.176091	0.752907	861340	49799	65649	208670	785300	35795	12	1	3	7	7	5	100	0	100	100	100	100
793	Q7PFX7_ANOGA	Uridine phosphorylase OS=Anopheles gambiae GN=AgaP_AGAP000188 PE=3 SV=4	41 kDa	low	medium	SL	SL	SL	0.0557329	0.00000	0.00000	0.00000	33672	3,968.6	0.00000	0	0	0	3	1	0	99	0	100	0	98	100
794	Q7PFQ6_ANOGA	AGAP003874-PA OS=Anopheles gambiae GN=AgaP_AGAP003874 PE=4 SV=4	32 kDa	medium	medium	0.4	0.666667	-0.176091	0.136325	40386	60788	0.00000	55086	143820	33368	1	0	1	1	4	5	100	0	0	100	100	100
795	Q7PFH8_ANOGA	AGAP010876-PA (Fragment) OS=Anopheles gambiae GN=AgaP_AGAP010876 PE=3 SV=4	69 kDa	medium	medium	0.1	0.166667	-0.778151	0.863427	152500	216460	0.00000	367290	648570	1463500	5	0	15	12	6	11	0	0	0	100	96	0
796	Q7PFE7_ANOGA	AGAP011066-PA OS=Anopheles gambiae GN=AgaP_AGAP011066 PE=4 SV=4	36 kDa	medium	medium	0.3	0.5	-0.30103	0.62647	61371	0.00000	0.00000	158610	50456	0.00000	2	0	0	4	1	0	100	100	100	100	100	100
797	Q7PFC9_ANOGA	AGAP000969-PA OS=Anopheles gambiae GN=AgaP_AGAP000969 PE=4 SV=5	47 kDa	medium	medium	1.7	2.83333	0.452298	0.103852	206600	141720	128580	97676	176920	6,352.7	11	3	8	8	9	2	77	0	100	100	89	100
798	Q7PF83_ANOGA	Succinate dehydrogenase [ubiquinone] iron-sulfur subunit, mitochondrial OS=Anopheles gambiae GN=AgaP_AGAP007309 PE=3 SV=4	33 kDa	medium	medium	0.6	1	0	0.346592	327700	260600	0.00000	375260	531360	37004	9	0	4	12	13	4	100	100	100	100	100	0
799	Q7PF06_ANOGA	AGAP011050-PA OS=Anopheles gambiae GN=AgaP_AGAP011050 PE=4 SV=3	36 kDa	medium	medium	0.7	1.16667	0.0669468	0.106808	205230	354290	0.00000	404970	120210	274010	20	0	13	11	8	7	100	0	100	100	100	100
800	Q7PEZ6_ANOGA	AGAP002253-PA OS=Anopheles gambiae GN=AgaP_AGAP002253 PE=4 SV=5	34 kDa	low	medium	SL	SL	SL	0.0557329	0.00000	0.00000	0.00000	36515	3,552.2	0.00000	0	0	0	3	1	0	100	0	100	100	100	100
801	Q7PD38_ANOGA	Serine/threonine-protein phosphatase OS=Anopheles gambiae GN=AgaP_AGAP010172 PE=3 SV=3	36 kDa	medium	medium	0.9	1.5	0.176091	0.758212	131640	51842	0.00000	86864	50770	70334	3	0	5	6	5	3	100	99	80	100	95	0
802	Q7PCV3_ANOGA	AGAP011051-PA OS=Anopheles gambiae GN=AgaP_AGAP011051 PE=4 SV=4	36 kDa	medium	medium	0.6	1	0	0.344147	32706	113920	0.00000	131370	49329	53297	7	0	7	7	4	4	100	100	100	100	100	100
803	Q7PCT5_ANOGA	AGAP002020-PA OS=Anopheles gambiae GN=AgaP_AGAP002020 PE=4 SV=4	20 kDa	medium	medium	0.3	0.5	-0.30103	0.727518	51938	91541	0.00000	266030	171660	0.00000	5	0	4	6	6	0	100	0	0	100	100	0
804	Q706E6_ANOGA	Odorant-binding protein OBP5470 OS=Anopheles gambiae GN=OBP5470 PE=2 SV=1	16 kDa	medium	medium	SL	SL	SL	0.10408	0.00000	0.00000	0.00000	106260	421220	4,129.4	1	0	0	2	5	1	90	0	100	100	100	100
805	Q706E4_ANOGA	Odorant-binding protein OBPjj6b OS=Anopheles gambiae GN=OBPjj6b PE=2 SV=1	35 kDa	low	medium	SL	SL	SL	0.0799683	0.00000	0.00000	0.00000	12248	58084	0.00000	0	0	0	1	4	0	100	0	95	95	100	0
806	Q6VAX4_ANOGA	CP5039 (Fragment) OS=Anopheles gambiae PE=4 SV=1	30 kDa	medium	medium	0.5	0.833333	-0.0791812	0.34937	55218	0.00000	0.00000	31536	47993	30026	1	0	0	1	1	2	100	100	100	100	100	100
807	Q6JEK4_ANOGA	Bacteria responsive protein 2 OS=Anopheles gambiae PE=2 SV=1	48 kDa	medium	medium	1	1.66667	0.221849	0.946979	106560	492080	0.00000	176620	230330	212050	9	1	12	14	11	8	96	0	100	100	98	100
808	Q6H8Z2_ANOGA	AGAP008054-PA OS=Anopheles gambiae GN=SAP-3 PE=2 SV=1	15 kDa	medium	medium	3.1	5.16667	0.71321	0.441798	47621	0.00000	157960	33849	32646	0.00000	3	2	0	2	2	0	100	100	100	100	100	100
809	Q5XLG7_ANOGA	SGS4 OS=Anopheles gambiae PE=4 SV=1	389 kDa	low	medium	SL	SL	SL	0.0606896	0.00000	0.00000	0.00000	19902	0.00000	106380	0	0	0	2	0	20	0	24	9	100	97	95
810	Q5TX81_ANOGA	AGAP002159-PA OS=Anopheles gambiae GN=AgaP_AGAP002159 PE=4 SV=4	108 kDa	medium	medium	8.4	14	1.14613	0.384664	486010	104850	0.00000	6,241.5	62277	1,662.8	5	0	3	1	5	1	100	80	100	7	97	100
811	Q5TX68_ANOGA	AGAP011053-PA OS=Anopheles gambiae GN=AgaP_AGAP011053 PE=4 SV=2	37 kDa	medium	medium	0.5	0.833333	-0.0791812	0.29756	37183	49046	0.00000	107080	53547	17583	3	0	2	6	5	2	99	0	95	0	0	87
812	Q5TX48_ANOGA	GTP-binding nuclear protein OS=Anopheles gambiae GN=AgaP_AGAP007699 PE=3 SV=3	24 kDa	medium	medium	0.07	0.116667	-0.933053	0.505617	21464	152160	0.00000	0.00000	461590	2043100	1	0	5	0	1	4	0	29	0	97	88	11
813	Q5TX47_ANOGA	AGAP007698-PB OS=Anopheles gambiae GN=AgaP_AGAP007698 PE=3 SV=2	34 kDa	medium	medium	0.8	1.33333	0.124939	0.727265	26453	0.00000	0.00000	0.00000	32296	2,584.5	3	0	0	0	5	1	100	0	100	91	100	100
814	Q5TX32_ANOGA	ATP-dependent 6-phosphofructokinase OS=Anopheles gambiae GN=AgaP_AGAP007642 PE=3 SV=3	87 kDa	medium	medium	0.2	0.333333	-0.477121	0.0564386	4,733.3	234420	0.00000	563850	298310	350180	1	0	12	19	7	14	0	0	0	100	96	6
815	Q5TWW9_ANOGA	Protein disulfide-isomerase OS=Anopheles gambiae GN=AgaP_AGAP007393 PE=3 SV=2	54 kDa	medium	medium	0.2	0.333333	-0.477121	0.0112067	0.00000	185910	0.00000	385050	481850	176390	0	0	4	24	10	5	0	0	99	100	100	98
816	Q5TWN6_ANOGA	AGAP007061-PA OS=Anopheles gambiae GN=AgaP_AGAP007061 PE=4 SV=2	138 kDa	medium	medium	0.3	0.5	-0.30103	0.101231	230780	1190000	76399	1844800	641550	2531200	7	2	49	61	27	38	28	98	100	100	100	100
817	Q5TWK5_ANOGA	AGAP006926-PA OS=Anopheles gambiae GN=AgaP_AGAP006926 PE=3 SV=3	27 kDa	medium	medium	2.3	3.83333	0.583577	0.356556	7,122.1	148390	0.00000	69084	0.00000	0.00000	1	0	2	2	0	0	100	100	100	100	100	100
818	Q5TWJ2_ANOGA	AGAP006868-PA OS=Anopheles gambiae GN=CPR140 PE=4 SV=3	86 kDa	medium	high	0.6	1	0	0.207031	1179600	1638300	122130	2656700	2057200	180580	24	5	35	39	22	18	0	0	100	0	97	94
819	Q5TWB5_ANOGA	AGAP000986-PA OS=Anopheles gambiae GN=AgaP_AGAP000986 PE=4 SV=2	25 kDa	medium	medium	5.9	9.83333	0.992701	0.467488	849180	137170	0.00000	124150	42962	0.00000	7	0	1	3	2	0	100	100	100	100	100	0
820	Q5TWA3_ANOGA	AGAP000941-PA OS=Anopheles gambiae GN=AgaP_AGAP000941 PE=3 SV=3	21 kDa	high	medium	2.9	4.83333	0.684247	0.0603729	1619800	1218500	8620100	468690	286420	3175500	15	8	8	6	8	7	98	0	100	100	30	100
821	Q5TW28_ANOGA	Phosphotransferase (Fragment) OS=Anopheles gambiae GN=AgaP_AGAP011208 PE=3 SV=3	27 kDa	medium	medium	0.8	1.33333	0.124939	0.612681	1,367.7	141530	0.00000	54547	12869	102600	1	0	6	4	1	9	100	0	100	100	62	100
822	Q5TVQ5_ANOGA	AGAP010933-PA OS=Anopheles gambiae GN=AgaP_AGAP010933 PE=4 SV=1	18 kDa	medium	medium	0.6	1	0	0.412136	186620	325280	570840	424170	151260	1262400	11	5	4	11	7	5	100	34	100	100	100	100
823	Q5TVB0_ANOGA	Annexin OS=Anopheles gambiae GN=AgaP_AGAP003720 PE=3 SV=3	36 kDa	medium	medium	0.2	0.333333	-0.477121	0.0885233	21677	71950	0.00000	522060	0.00000	0.00000	3	0	2	2	0	0	99	0	0	100	100	0
824	Q5TVA9_ANOGA	AGAP003725-PA OS=Anopheles gambiae GN=AgaP_AGAP003725 PE=4 SV=4	92 kDa	medium	medium	0.6	1	0	0.985215	42682	383230	0.00000	296640	172210	218200	4	0	18	10	6	11	100	100	100	20	100	0
825	Q5TV18_ANOGA	AGAP000375-PA OS=Anopheles gambiae GN=AgaP_AGAP000375 PE=4 SV=4	23 kDa	medium	medium	8.4	14	1.14613	0.182696	121480	146250	1624500	101640	44914	78234	6	1	2	4	2	1	100	96	100	100	100	100
826	Q5TU96_ANOGA	AGAP003398-PA OS=Anopheles gambiae GN=AgaP_AGAP003398 PE=4 SV=4	33 kDa	medium	medium	0.5	0.833333	-0.0791812	0.983517	103860	122670	0.00000	156440	84860	209350	8	0	5	6	9	5	100	0	92	100	100	0
827	Q5TTS2_ANOGA	AGAP002481-PA (Fragment) OS=Anopheles gambiae GN=AgaP_AGAP002481 PE=4 SV=1	97 kDa	medium	medium	1.3	2.16667	0.335792	0.699639	0.00000	58856	0.00000	32232	0.00000	13777	0	0	3	4	0	2	100	52	100	100	100	100
828	Q5TTQ2_ANOGA	AGAP002374-PA OS=Anopheles gambiae GN=AgaP_AGAP002374 PE=4 SV=4	39 kDa	medium	medium	0.8	1.33333	0.124939	0.292043	225430	109190	55451	58665	380120	31254	7	3	4	4	9	1	95	91	0	0	96	0
829	Q5TTG2_ANOGA	AGAP003074-PA OS=Anopheles gambiae GN=AgaP_AGAP003074 PE=3 SV=3	31 kDa	medium	medium	1.2	2	0.30103	0.350539	10137	82623	0.00000	72641	0.00000	4,422.5	1	0	3	2	0	1	100	96	100	100	100	100
830	Q5TTG0_ANOGA	AGAP003240-PA OS=Anopheles gambiae GN=AgaP_AGAP003240 PE=4 SV=1	23 kDa	medium	medium	0.2	0.333333	-0.477121	0.541061	0.00000	10857	0.00000	0.00000	39630	14183	0	0	1	0	1	2	100	0	100	80	96	85
831	Q5TT79_ANOGA	AGAP003615-PA OS=Anopheles gambiae GN=AgaP_AGAP003615 PE=4 SV=3	30 kDa	medium	medium	1.9	3.16667	0.500602	0.673234	12194	32067	0.00000	0.00000	14304	8,742.7	1	0	1	0	1	1	100	52	96	100	100	100
832	Q5TT43_ANOGA	AGAP003661-PA OS=Anopheles gambiae GN=AgaP_AGAP003661 PE=4 SV=3	58 kDa	medium	medium	0.3	0.5	-0.30103	0.295948	0.00000	74885	0.00000	64327	56383	165230	0	0	4	6	1	4	100	0	100	100	100	100
833	Q5TT42_ANOGA	AGAP003647-PA OS=Anopheles gambiae GN=AgaP_AGAP003647 PE=4 SV=3	101 kDa	medium	medium	0.8	1.33333	0.124939	0.342201	0.00000	18290	9,207.5	32618	0.00000	0.00000	0	1	3	3	0	0	100	100	100	100	100	100
834	Q5TS92_ANOGA	AGAP008604-PA (Fragment) OS=Anopheles gambiae GN=AgaP_AGAP008604 PE=4 SV=2	79 kDa	medium	medium	0.1	0.166667	-0.778151	0.088457	79566	114090	43771	539390	687040	395080	4	1	9	17	11	8	0	0	95	0	97	100
835	Q5TRW7_ANOGA	Phosphoserine aminotransferase OS=Anopheles gambiae GN=AgaP_AGAP004598 PE=3 SV=2	40 kDa	medium	medium	0.4	0.666667	-0.176091	0.0651917	0.00000	98632	0.00000	124070	54230	63402	0	0	6	12	3	8	95	0	100	0	100	0
836	Q5TRQ1_ANOGA	AGAP005388-PA OS=Anopheles gambiae GN=AgaP_AGAP005388 PE=4 SV=1	39 kDa	medium	medium	0.7	1.16667	0.0669468	0.767298	12645	90283	0.00000	113520	31818	8,150.0	1	0	3	3	1	1	100	100	100	100	100	100
837	Q5TRG5_ANOGA	AGAP005728-PA OS=Anopheles gambiae GN=AgaP_AGAP005728 PE=4 SV=3	117 kDa	medium	medium	0.4	0.666667	-0.176091	0.130183	24337	68356	0.00000	144270	90903	20088	2	0	5	13	4	4	100	0	100	97	100	95
838	Q5TRF8_ANOGA	AGAP005744-PA OS=Anopheles gambiae GN=AgaP_AGAP005744 PE=4 SV=1	45 kDa	medium	medium	0.3	0.5	-0.30103	0.133846	0.00000	18081	0.00000	33983	4,811.0	17606	0	0	2	7	2	1	100	100	100	100	100	100
839	Q5TRC0_ANOGA	AGAP005838-PA OS=Anopheles gambiae GN=AgaP_AGAP005838 PE=4 SV=2	15 kDa	medium	medium	2.7	4.5	0.653213	0.126615	617170	574160	39774	13402	307270	140440	11	2	8	1	10	4	100	0	100	100	26	5
840	Q5TRB4_ANOGA	Translocon-associated protein subunit beta OS=Anopheles gambiae GN=AgaP_AGAP005861 PE=3 SV=2	21 kDa	medium	medium	1.3	2.16667	0.335792	0.541061	0.00000	80697	0.00000	18389	0.00000	42819	0	0	1	1	0	2	100	100	100	100	100	100
841	Q5TR65_ANOGA	AGAP006074-PA OS=Anopheles gambiae GN=AgaP_AGAP006074 PE=4 SV=3	33 kDa	low	medium	SL	SL	SL	0.0278691	0.00000	0.00000	0.00000	8,821.3	18704	10141	0	0	0	1	3	1	100	0	100	100	100	100
842	Q5TR40_ANOGA	AGAP006179-PC OS=Anopheles gambiae GN=AgaP_AGAP006179 PE=4 SV=3	17 kDa	medium	medium	0.9	1.5	0.176091	0.121528	1010800	4201900	1189300	4543900	1529400	1048400	14	4	9	12	7	8	22	0	100	100	100	100
843	Q5TR22_ANOGA	AGAP006261-PA OS=Anopheles gambiae GN=CPR135 PE=4 SV=3	29 kDa	medium	medium	3.2	5.33333	0.726999	0.181363	92849	74471	25604	19669	41179	0.00000	8	1	1	1	3	0	100	0	100	100	100	100
844	Q5TR04_ANOGA	AGAP006370-PA OS=Anopheles gambiae GN=AgaP_AGAP006370 PE=4 SV=3	85 kDa	high	high	1.9	3.16667	0.500602	0.177617	2270300	317400	2232700	360240	2136500	25200	20	9	5	11	9	3	98	0	0	70	100	58
845	Q5TQ02_ANOGA	AGAP011457-PA (Fragment) OS=Anopheles gambiae GN=AgaP_AGAP011457 PE=4 SV=3	30 kDa	medium	medium	0.4	0.666667	-0.176091	0.753682	32844	0.00000	0.00000	53572	19966	4,435.1	1	0	1	2	1	1	100	100	100	100	100	100
846	Q5TPW1_ANOGA	AGAP011369-PA (Fragment) OS=Anopheles gambiae GN=AgaP_AGAP011369 PE=4 SV=3	83 kDa	medium	medium	1.4	2.33333	0.367977	0.00917975	59307	93200	19312	11588	30598	80273	15	1	13	5	5	6	100	98	100	100	96	100
847	Q5TPV0_ANOGA	AGAP011464-PA (Fragment) OS=Anopheles gambiae GN=AgaP_AGAP011464 PE=4 SV=3	29 kDa	low	medium	SL	SL	SL	0.08272	0.00000	0.00000	0.00000	28031	0.00000	75215	0	0	0	1	0	2	100	0	100	100	100	100
848	Q5TPH4_ANOGA	Histone H3 OS=Anopheles gambiae GN=AgaP_AGAP003910 PE=3 SV=1	15 kDa	medium	medium	0.5	0.833333	-0.0791812	0.951423	161970	451180	348830	935600	672600	461990	10	2	6	11	9	7	100	0	100	100	81	0
849	Q5TPA6_ANOGA	AGAP010196-PA OS=Anopheles gambiae GN=CTLGA1 PE=4 SV=3	25 kDa	medium	medium	0.2	0.333333	-0.477121	0.34937	0.00000	62574	0.00000	135590	15015	170650	0	0	1	2	1	1	98	0	0	95	100	0
850	Q5TP24_ANOGA	AGAP009843-PA (Fragment) OS=Anopheles gambiae GN=AgaP_AGAP009843 PE=4 SV=1	30 kDa	medium	medium	0.03	0.05	-1.30103	0.541061	0.00000	2,344.4	0.00000	66284	0.00000	4,827.0	0	0	1	2	0	1	100	0	100	95	100	100
851	Q5TP19_ANOGA	Profilin OS=Anopheles gambiae GN=AgaP_AGAP009861 PE=3 SV=3	14 kDa	medium	medium	0.8	1.33333	0.124939	0.527788	139640	223470	17324	133050	110200	236140	7	1	6	5	7	5	100	99	97	95	55	95
852	Q5TNW4_ANOGA	AGAP010130-PA OS=Anopheles gambiae GN=AgaP_AGAP010130 PE=4 SV=3	32 kDa	medium	medium	0.3	0.5	-0.30103	0.13742	81730	186780	0.00000	197150	314000	356460	4	0	3	6	6	8	100	0	100	100	100	100
853	Q5TNS1_ANOGA	AGAP010293-PA (Fragment) OS=Anopheles gambiae GN=AgaP_AGAP010293 PE=3 SV=2	33 kDa	medium	medium	0.6	1	0	0.900154	0.00000	139000	0.00000	45201	0.00000	169930	0	0	3	2	0	3	100	100	100	100	100	100
854	Q5TNR5_ANOGA	AGAP003325-PA OS=Anopheles gambiae GN=AgaP_AGAP003325 PE=4 SV=1	9 kDa	medium	medium	0.9	1.5	0.176091	0.749643	127580	46551	88407	266870	31263	0.00000	5	1	1	7	3	0	100	23	100	100	95	12
855	Q5TNP1_ANOGA	AGAP009187-PA (Fragment) OS=Anopheles gambiae GN=AgaP_AGAP009187 PE=4 SV=2	32 kDa	medium	medium	1.4	2.33333	0.367977	0.66927	26893	22492	0.00000	0.00000	36567	0.00000	1	0	1	0	2	0	100	100	100	100	100	100
856	Q5TNJ4_ANOGA	AGAP008916-PA (Fragment) OS=Anopheles gambiae GN=AgaP_AGAP008916 PE=3 SV=3	30 kDa	medium	medium	0.6	1	0	0.419608	0.00000	180340	0.00000	176160	0.00000	141360	0	0	4	6	0	5	100	0	100	100	100	100
857	Q5TN06_ANOGA	AGAP012097-PA (Fragment) OS=Anopheles gambiae GN=AgaP_AGAP012097 PE=3 SV=3	31 kDa	medium	medium	0.8	1.33333	0.124939	0.675753	0.00000	100060	0.00000	31325	0.00000	92415	0	0	3	2	0	4	100	100	100	100	100	100
858	Q5TMX9_ANOGA	Protein disulfide-isomerase (Fragment) OS=Anopheles gambiae GN=AgaP_AGAP012407 PE=3 SV=3	53 kDa	medium	medium	0.4	0.666667	-0.176091	0.0895546	0.00000	433950	317370	754850	664080	486760	1	1	12	43	13	7	92	0	95	15	100	5
859	Q5TMQ0_ANOGA	AGAP011872-PA OS=Anopheles gambiae GN=AgaP_AGAP011872 PE=4 SV=3	40 kDa	low	medium	SL	SL	SL	0.0278556	0.00000	0.00000	0.00000	43985	52198	0.00000	0	0	0	1	4	1	100	13	100	100	100	100
860	Q5TMN0_ANOGA	AGAP011788-PA (Fragment) OS=Anopheles gambiae GN=CLIPA14 PE=4 SV=2	30 kDa	medium	medium	0.3	0.5	-0.30103	0.228001	18114	111350	50800	147000	361880	142830	1	2	2	16	5	2	100	0	100	95	0	0
861	Q5TMJ9_ANOGA	60S ribosomal protein L27 OS=Anopheles gambiae GN=AgaP_AGAP011687 PE=3 SV=1	16 kDa	medium	medium	0.4	0.666667	-0.176091	0.718457	55375	53184	0.00000	164090	99559	21547	4	0	2	6	3	2	100	98	100	88	100	100
862	Q5TMH4_ANOGA	AGAP011634-PA OS=Anopheles gambiae GN=AgaP_AGAP011634 PE=4 SV=3	36 kDa	medium	medium	0.4	0.666667	-0.176091	0.616493	26898	70784	27681	33605	50578	258500	1	1	3	1	4	6	100	99	100	100	100	97
863	Q5TMG7_ANOGA	AGAP011618-PA OS=Anopheles gambiae GN=AgaP_AGAP011618 PE=4 SV=2	27 kDa	medium	medium	0.4	0.666667	-0.176091	0.461573	138260	190620	6,051.0	375670	122440	271370	7	1	5	8	3	4	100	99	100	83	100	44
864	Q380H3_ANOGA	AGAP001460-PA OS=Anopheles gambiae GN=AgaP_AGAP001460 PE=4 SV=4	63 kDa	medium	medium	0.1	0.166667	-0.778151	0.350559	3,654.3	0.00000	0.00000	20179	6,239.5	0.00000	1	0	0	2	2	0	100	0	100	100	100	100
865	Q19MS3_ANOGA	Putative cytoplasmic carbonic anhydrase OS=Anopheles gambiae PE=2 SV=1	31 kDa	medium	medium	0.5	0.833333	-0.0791812	0.657744	19943	90864	0.00000	138560	30508	36501	1	0	3	5	1	2	100	0	100	100	100	100
866	Q17034_ANOGA	AGAP009515-PA OS=Anopheles gambiae GN=gambif1 PE=1 SV=1	76 kDa	medium	medium	0.5	0.833333	-0.0791812	0.745199	4,909.0	11756	0.00000	25194	9,388.6	0.00000	1	0	2	5	1	0	100	100	100	100	100	100
867	Q005N3_ANOGA	Serpin 2 OS=Anopheles gambiae GN=SRPN2 PE=1 SV=1	47 kDa	medium	medium	0.6	1	0	0.412241	0.00000	18939	0.00000	6,563.5	0.00000	27575	2	0	8	3	0	5	100	0	100	100	100	100
868	Q005N1_ANOGA	Serpin 4B (Fragment) OS=Anopheles gambiae GN=SRPN4B PE=2 SV=1	66 kDa	medium	medium	2	3.33333	0.522879	0.0585382	5,549.2	51513	0.00000	0.00000	10770	18416	1	0	4	0	0	1	100	100	100	100	100	100
869	Q005M6_ANOGA	Serpin 9 OS=Anopheles gambiae GN=SRPN9 PE=2 SV=1	50 kDa	medium	medium	0.4	0.666667	-0.176091	0.0338655	34362	283150	0.00000	334880	177000	390020	4	0	8	15	10	11	99	92	0	80	100	0
870	Q005M5_ANOGA	Serpin 11 OS=Anopheles gambiae GN=SRPN11 PE=2 SV=1	57 kDa	medium	medium	0.2	0.333333	-0.477121	0.570424	14289	26840	0.00000	113860	62865	65676	1	0	1	7	1	0	85	0	100	100	100	100
871	PSMD3_ANOGA	Probable 26S proteasome non-ATPase regulatory subunit 3 OS=Anopheles gambiae GN=Dox-A2 PE=3 SV=2	56 kDa	medium	medium	0.6	1	0	0.244649	0.00000	161990	0.00000	195740	50681	34087	0	0	5	24	1	2	100	99	97	95	100	0
872	O97413_ANOGA	Putative gVAG protein OS=Anopheles gambiae GN=gVAG PE=2 SV=2	29 kDa	low	medium	SL	SL	SL	0.0772224	0.00000	0.00000	0.00000	12449	0.00000	272530	0	0	0	1	0	6	0	0	0	100	100	0
873	O96753_ANOGA	Prophenoloxidase OS=Anopheles gambiae GN=PPO6 PE=2 SV=1	79 kDa	medium	high	0.09	0.15	-0.823909	0.330403	266610	1323500	0.00000	1612300	2704500	132580000000	10	0	32	25	15	30	0	0	0	100	0	100
874	O96752_ANOGA	Prophenoloxidase OS=Anopheles gambiae GN=PPO5 PE=2 SV=1	79 kDa	medium	medium	0.06	0.1	-1	0.110135	0.00000	41420	0.00000	431530	151030	96342	0	0	6	16	3	4	0	0	95	100	100	95
875	O44250_ANOGA	Pro-phenol oxidase subunit 1 OS=Anopheles gambiae PE=2 SV=1	78 kDa	medium	medium	0.3	0.5	-0.30103	0.54088	743040	1277400	673420	4500700	2257200	2685600	16	5	32	36	22	32	0	0	100	100	99	0
876	NUBP1_ANOGA	Cytosolic Fe-S cluster assembly factor NUBP1 homolog OS=Anopheles gambiae GN=AGAP011997 PE=3 SV=3	35 kDa	low	medium	SL	SL	SL	0.0832059	0.00000	0.00000	0.00000	18704	20306	0.00000	0	0	0	1	2	0	99	0	96	100	98	100
877	MTNA_ANOGA	Methylthioribose-1-phosphate isomerase OS=Anopheles gambiae GN=AGAP001589 PE=3 SV=1	38 kDa	medium	medium	0.1	0.166667	-0.778151	0.541061	0.00000	2,455.8	0.00000	20947	2,447.9	0.00000	0	0	1	2	1	0	100	0	100	100	100	100
878	MTAP_ANOGA	S-methyl-5'-thioadenosine phosphorylase OS=Anopheles gambiae GN=AGAP005129 PE=3 SV=4	30 kDa	medium	medium	0.9	1.5	0.176091	0.994896	103770	151410	0.00000	0.00000	74368	223030	3	0	4	0	6	7	100	0	100	100	100	100
879	MOEH_ANOGA	Moesin/ezrin/radixin homolog 1 OS=Anopheles gambiae GN=Moe PE=3 SV=5	69 kDa	medium	medium	0.1	0.166667	-0.778151	0.0054821	85057	279440	0.00000	955670	1022700	896770	3	0	9	24	21	11	0	0	0	100	0	100
880	MMSA_ANOGA	Probable methylmalonate-semialdehyde dehydrogenase [acylating], mitochondrial OS=Anopheles gambiae GN=AGAP002499 PE=3 SV=2	57 kDa	medium	medium	0.3	0.5	-0.30103	0.011323	34545	209850	190620	391280	902170	286040	3	1	4	27	10	8	97	0	100	100	100	100
881	M9ZC46_ANOGA	Glutathione S transferase class epsilon (Fragment) OS=Anopheles gambiae GN=GSTe2 PE=3 SV=1	25 kDa	medium	medium	0.9	1.5	0.176091	0.593456	0.00000	471760	0.00000	122810	0.00000	381890	0	0	4	4	0	4	100	0	100	100	100	100
882	M4JXU8_ANOGA	LANB2 OS=Anopheles gambiae GN=LANB2 PE=4 SV=1	180 kDa	medium	medium	0.5	0.833333	-0.0791812	0.0510994	230230	264690	58664	210980	546650	253610	26	4	24	19	20	8	97	98	0	84	92	46
883	L7T8N2_ANOGA	APL1C OS=Anopheles gambiae GN=APL1C PE=4 SV=1	81 kDa	medium	medium	SL	SL	SL	0.0145441	0.00000	0.00000	0.00000	226190	228920	46474	2	0	0	7	5	3	48	0	100	95	100	100
884	L7RNA2_ANOGA	LRIM1 (Fragment) OS=Anopheles gambiae GN=LRIM1 PE=4 SV=1	22 kDa	low	medium	SL	SL	SL	0.0334523	0.00000	0.00000	0.00000	125220	190670	0.00000	0	0	0	3	2	0	60	0	78	100	97	96
885	KAD2_ANOGA	Adenylate kinase OS=Anopheles gambiae GN=Adk2 PE=3 SV=2	26 kDa	medium	medium	1	1.66667	0.221849	0.727188	496450	378760	0.00000	268250	487470	134010	12	0	5	8	14	5	97	70	74	0	100	95
886	K7Z3J0_ANOGA	Alanyl-tRNA synthetase-like protein (Fragment) OS=Anopheles gambiae GN=AATS PE=4 SV=1	64 kDa	medium	medium	0.2	0.333333	-0.477121	0.359109	9,902.4	32838	0.00000	105030	140420	0.00000	1	0	2	1	1	0	100	46	100	100	100	100
887	ITPA_ANOGA	Inosine triphosphate pyrophosphatase OS=Anopheles gambiae GN=AGAP008374 PE=3 SV=2	21 kDa	medium	medium	1.8	3	0.477121	0.333228	112400	58121	0.00000	83026	14278	0.00000	2	1	2	2	2	0	100	100	100	100	100	100
888	HSP83_ANOGA	Heat shock protein 83 OS=Anopheles gambiae GN=Hsp83 PE=3 SV=3	82 kDa	medium	medium	0.5	0.833333	-0.0791812	0.589603	94247	910810	0.00000	1093200	527270	229310	8	0	28	26	14	14	17	0	100	100	48	100
889	HOOK_ANOGA	Protein hook OS=Anopheles gambiae GN=hook PE=3 SV=4	77 kDa	medium	medium	2.3	3.83333	0.583577	0.180552	12612	31302	0.00000	18989	0.00000	0.00000	2	0	2	2	0	0	100	100	100	100	100	100
890	H2KMF4_ANOGA	AGAP009863-PA OS=Anopheles gambiae GN=AgaP_AGAP009863 PE=3 SV=1	46 kDa	medium	medium	0.7	1.16667	0.0669468	0.977098	134060	512770	201550	352180	211620	595320	8	2	16	13	13	14	100	0	100	100	100	100
891	H2KMF2_ANOGA	AGAP000577-PA OS=Anopheles gambiae GN=AgaP_AGAP000577 PE=4 SV=1	91 kDa	medium	medium	0.06	0.1	-1	0.0909129	0.00000	7,745.9	0.00000	40245	80922	15586	0	0	1	3	3	1	46	0	100	100	100	100
892	H2B_ANOGA	Histone H2B OS=Anopheles gambiae GN=AGAP012199 PE=2 SV=5	14 kDa	medium	medium	0.4	0.666667	-0.176091	0.786614	746560	1652700	145720	1976800	905750	3119600	12	1	15	17	11	12	95	0	100	95	100	0
893	GST1D_ANOGA	Glutathione S-transferase 1, isoform D OS=Anopheles gambiae GN=GstD1 PE=1 SV=1	23 kDa	medium	high	0.5	0.833333	-0.0791812	0.940671	360680	2226600	0.00000	4423500	178460	1001000	6	0	4	10	1	5	100	0	61	22	82	97
894	GST1C_ANOGA	Glutathione S-transferase 1, isoform C OS=Anopheles gambiae GN=GstD1 PE=1 SV=2	24 kDa	medium	medium	0.7	1.16667	0.0669468	0.954185	220170	989040	645160	1714200	115220	880300	6	1	7	12	2	7	100	0	95	95	0	0
895	GST1B_ANOGA	Glutathione S-transferase 1, isoform B OS=Anopheles gambiae GN=GstD1 PE=2 SV=2	24 kDa	medium	medium	0.3	0.5	-0.30103	0.261015	0.00000	878760	0.00000	2724700	0.00000	474360	0	0	1	4	0	1	100	97	100	100	100	84
896	GST_ANOGA	Glutathione S-transferase OS=Anopheles gambiae GN=GstS1 PE=2 SV=4	23 kDa	medium	medium	0.3	0.5	-0.30103	0.724666	90228	500870	0.00000	1815400	0.00000	415790	3	0	6	10	0	3	0	0	96	97	0	100
897	GNPI_ANOGA	Glucosamine-6-phosphate isomerase OS=Anopheles gambiae GN=Gnpda1 PE=3 SV=3	31 kDa	medium	medium	0.6	1	0	0.541061	24865	0.00000	0.00000	26197	0.00000	18205	1	0	0	1	0	2	100	100	100	100	100	100
898	GNAS_ANOGA	Guanine nucleotide-binding protein G(s) subunit alpha OS=Anopheles gambiae GN=G-s-alpha-60A PE=2 SV=1	45 kDa	medium	medium	0.03	0.05	-1.30103	0.541061	1,128.1	0.00000	0.00000	5,855.5	31475	0.00000	1	0	0	1	2	0	100	0	100	99	100	0
899	F7IVD7_ANOGA	AGAP002884-PA OS=Anopheles gambiae GN=AgaP_AGAP002884 PE=3 SV=1	56 kDa	medium	medium	0.4	0.666667	-0.176091	0.057397	6,223.2	798310	0.00000	627640	303990	1327500	2	0	14	30	7	19	90	60	97	14	100	0
900	F5HMX5_ANOGA	AGAP001189-PB OS=Anopheles gambiae GN=OBP10 PE=4 SV=1	15 kDa	medium	medium	3.8	6.33333	0.801632	0.0835634	136160	53153	303310	20121	108780	0.00000	10	2	2	1	4	0	100	100	100	100	100	100
901	F5HMX0_ANOGA	AGAP001200-PB OS=Anopheles gambiae GN=AgaP_AGAP001200 PE=4 SV=1	173 kDa	medium	medium	0.05	0.0833333	-1.07918	0.0023065	0.00000	36613	0.00000	392340	187490	128740	0	0	5	26	11	11	0	0	0	97	100	95
902	F5HMV1_ANOGA	AGAP001257-PB OS=Anopheles gambiae GN=AgaP_AGAP001257 PE=4 SV=1	58 kDa	medium	medium	0.8	1.33333	0.124939	0.348413	633880	511500	533940	954380	1186000	0.00000	2	1	1	1	2	0	100	100	100	100	100	100
903	F5HMR6_ANOGA	AGAP001419-PC OS=Anopheles gambiae GN=AgaP_AGAP001419 PE=4 SV=1	60 kDa	medium	medium	0.8	1.33333	0.124939	0.347929	79497	12706	33968	50509	99221	0.00000	1	1	1	7	5	0	100	0	100	100	100	100
904	F5HMN8_ANOGA	AGAP001497-PB OS=Anopheles gambiae GN=ACTN_ANOGA PE=4 SV=1	104 kDa	high	high	0.5	0.833333	-0.0791812	0.391617	3496400	8941300	1486300	8864900	5964300	141560000000	65	22	91	122	51	77	0	0	100	100	100	0
905	F5HMN5_ANOGA	AGAP001501-PB OS=Anopheles gambiae GN=AgaP_AGAP001501 PE=4 SV=1	34 kDa	medium	medium	2.3	3.83333	0.583577	0.110397	37484	55828	19136	25044	16296	8,547.2	4	1	5	4	1	2	100	0	100	97	100	100
906	F5HMM2_ANOGA	AGAP012990-PA OS=Anopheles gambiae GN=AgaP_AGAP012990 PE=3 SV=1	16 kDa	medium	medium	0.5	0.833333	-0.0791812	0.57702	52754	141160	0.00000	202140	80055	81732	4	0	6	5	4	3	100	97	100	100	100	100
907	F5HMJ2_ANOGA	AGAP001678-PB OS=Anopheles gambiae GN=AgaP_AGAP001678 PE=4 SV=1	162 kDa	medium	medium	0.5	0.833333	-0.0791812	0.716278	34575	85956	0.00000	176630	79148	2,394.3	4	0	5	6	8	2	100	47	100	100	100	100
908	F5HMF3_ANOGA	AGAP001797-PI OS=Anopheles gambiae GN=AgaP_AGAP001797 PE=3 SV=1	30 kDa	medium	medium	0.7	1.16667	0.0669468	0.497261	2452800	1559400	2147500	1425100	4006400	3395300	11	3	2	4	10	2	99	0	99	0	100	0
909	F5HMF0_ANOGA	AGAP001797-PD OS=Anopheles gambiae GN=AgaP_AGAP001797 PE=3 SV=1	49 kDa	medium	medium	1	1.66667	0.221849	0.278853	4244600	2329400	6347400	2942700	6339300	3669800	7	3	2	2	7	1	0	0	100	0	100	100
910	F5HME9_ANOGA	AGAP001797-PE OS=Anopheles gambiae GN=AgaP_AGAP001797 PE=3 SV=1	33 kDa	high	high	1.6	2.66667	0.425969	0.227482	153980000000	4929600	230490000000	6776800	149380000000	5763900	91	75	53	55	72	54	0	0	97	95	100	0
911	F5HME4_ANOGA	AGAP001799-PB OS=Anopheles gambiae GN=AgaP_AGAP001799 PE=3 SV=1	32 kDa	medium	medium	1.5	2.5	0.39794	0.039726	145020000000	4917700	118440000000	5597100	9173800	6069100	8	5	5	4	5	3	98	0	100	97	95	100
912	F5HMC8_ANOGA	AGAP001874-PA OS=Anopheles gambiae GN=AgaP_AGAP001874 PE=4 SV=1	21 kDa	medium	medium	0.05	0.0833333	-1.07918	0.541061	0.00000	14935	0.00000	0.00000	29435	243630	0	0	1	0	1	2	98	0	0	100	100	100
913	F5HMB4_ANOGA	AGAP001957-PB OS=Anopheles gambiae GN=AgaP_AGAP001957 PE=4 SV=1	32 kDa	medium	medium	0.2	0.333333	-0.477121	0.354699	33839	23245	12833	297480	45242	17029	5	1	2	10	3	5	0	0	100	79	100	100
914	F5HMB0_ANOGA	Proteasome subunit alpha type OS=Anopheles gambiae GN=AgaP_AGAP001973 PE=3 SV=1	30 kDa	medium	medium	0.6	1	0	0.0947554	62210	172200	0.00000	223000	85357	92721	2	0	3	6	4	7	100	17	100	100	100	100
915	F5HMA7_ANOGA	AGAP001981-PB OS=Anopheles gambiae GN=AgaP_AGAP001981 PE=4 SV=1	28 kDa	medium	medium	2	3.33333	0.522879	0.390078	210290	307030	0.00000	64927	24665	169390	4	0	5	1	3	5	100	0	100	100	100	100
916	F5HMA4_ANOGA	AGAP013061-PA OS=Anopheles gambiae GN=AgaP_AGAP013061 PE=4 SV=1	28 kDa	medium	medium	0.5	0.833333	-0.0791812	0.541061	0.00000	91907	0.00000	15638	0.00000	182710	0	0	1	1	0	2	100	100	100	100	100	100
917	F5HM87_ANOGA	AGAP002015-PB OS=Anopheles gambiae GN=AgaP_AGAP002015 PE=4 SV=1	533 kDa	medium	medium	0.2	0.333333	-0.477121	0.289208	6,382.1	33420	0.00000	116110	49199	77009	2	0	11	12	3	16	0	0	100	100	100	100
918	F5HM67_ANOGA	AGAP002085-PA OS=Anopheles gambiae GN=AgaP_AGAP002085 PE=4 SV=1	17 kDa	high	high	3.7	6.16667	0.79005	0.102758	1572200	197420	1459800	0.00000	557600	312610	9	1	6	0	7	2	98	32	100	100	13	100
919	F5HM59_ANOGA	AGAP003308-PB OS=Anopheles gambiae GN=AgaP_AGAP003308 PE=4 SV=1	28 kDa	medium	medium	3.9	6.5	0.812913	0.248686	748630	313200	286790	107770	176140	62412	12	2	2	4	5	1	100	0	100	100	100	100
920	F5HM13_ANOGA	Serine hydroxymethyltransferase OS=Anopheles gambiae GN=AgaP_AGAP001065 PE=3 SV=1	52 kDa	medium	medium	0.09	0.15	-0.823909	0.0010393	0.00000	75883	0.00000	270610	451190	108290	0	0	2	19	8	7	0	15	0	100	100	100
921	F5HLX5_ANOGA	AGAP013092-PA OS=Anopheles gambiae GN=AgaP_AGAP013092 PE=4 SV=1	9 kDa	medium	medium	0.3	0.5	-0.30103	0.559413	37324	0.00000	0.00000	31191	108580	0.00000	2	0	0	2	3	0	100	100	100	100	100	100
922	F5HLW1_ANOGA	AGAP001053-PH OS=Anopheles gambiae GN=AgaP_AGAP001053 PE=4 SV=1	24 kDa	medium	medium	0.6	1	0	0.183157	109430000000	2762200	463090	2373700	197080000000	1004600	7	1	2	1	4	1	100	0	100	100	100	97
923	F5HLV8_ANOGA	AGAP001053-PD OS=Anopheles gambiae GN=AgaP_AGAP001053 PE=4 SV=1	25 kDa	high	high	0.6	1	0	0.539842	171140000000	8405300	3775000	141240000000	228990000000	111570000000	11	1	12	13	7	11	0	98	0	95	100	0
924	F5HLU5_ANOGA	AGAP004592-PE OS=Anopheles gambiae GN=AgaP_AGAP004592 PE=4 SV=1	41 kDa	medium	medium	1.1	1.83333	0.263241	0.466075	23795	15981	56746	0.00000	90658	0.00000	2	2	1	0	5	1	100	99	97	100	100	73
925	F5HLS5_ANOGA	AGAP003372-PB OS=Anopheles gambiae GN=AgaP_AGAP003372 PE=4 SV=1	28 kDa	medium	medium	0.7	1.16667	0.0669468	0.843016	42955	59349	0.00000	0.00000	46235	98456	2	0	1	0	1	3	100	100	100	100	100	100
926	F5HLR7_ANOGA	AGAP013192-PA OS=Anopheles gambiae GN=AgaP_AGAP013192 PE=4 SV=1	29 kDa	high	medium	0.7	1.16667	0.0669468	0.573377	2784400	272780	0.00000	1156300	3000500	122710	14	0	4	10	11	8	100	12	100	100	0	100
927	F5HLR1_ANOGA	AGAP013511-PA OS=Anopheles gambiae GN=AgaP_AGAP013511 PE=3 SV=1	55 kDa	medium	medium	1.3	2.16667	0.335792	0.549487	4,052.9	28994	0.00000	20973	0.00000	5,310.4	1	0	1	4	0	1	100	0	100	100	100	100
928	F5HLQ7_ANOGA	AGAP013189-PA OS=Anopheles gambiae GN=FABP_ANOGA_b PE=3 SV=1	15 kDa	medium	medium	1.2	2	0.30103	0.43106	124750	268090	199380	154750	294140	61377	8	3	6	7	7	6	100	0	95	0	0	80
929	F5HLN4_ANOGA	Glycerol-3-phosphate dehydrogenase OS=Anopheles gambiae GN=AgaP_AGAP004437 PE=3 SV=1	81 kDa	medium	medium	0.4	0.666667	-0.176091	0.439025	25352	468710	0.00000	592450	181140	584890	1	0	23	20	4	7	0	99	0	82	100	0
930	F5HLM5_ANOGA	AGAP013338-PA OS=Anopheles gambiae GN=AgaP_AGAP013338 PE=4 SV=1	84 kDa	medium	medium	0.2	0.333333	-0.477121	0.223982	41314	124360	0.00000	269500	68160	683080	1	0	7	10	2	10	0	0	100	100	0	100
931	F5HLM0_ANOGA	AGAP004362-PF OS=Anopheles gambiae GN=AgaP_AGAP004362 PE=3 SV=1	63 kDa	medium	medium	0.7	1.16667	0.0669468	0.0168225	503920	1468000	3249900	2378300	2950700	1783200	15	3	36	60	33	37	0	0	100	100	100	100
932	F5HLL4_ANOGA	AGAP004335-PC OS=Anopheles gambiae GN=AgaP_AGAP004335 PE=4 SV=1	90 kDa	medium	medium	0.7	1.16667	0.0669468	0.76454	3236100	1781300	968840	3221300	4314100	1448600	2	1	1	3	1	1	100	0	100	100	100	100
933	F5HLH6_ANOGA	AGAP004549-PA OS=Anopheles gambiae GN=AgaP_AGAP004549 PE=4 SV=1	49 kDa	medium	medium	0.5	0.833333	-0.0791812	0.543655	0.00000	18165	0.00000	30323	2,221.3	6,169.4	0	0	2	3	1	1	100	100	100	100	100	100
934	F5HLD4_ANOGA	AGAP003656-PB OS=Anopheles gambiae GN=AgaP_AGAP003656 PE=4 SV=1	451 kDa	medium	medium	0.3	0.5	-0.30103	0.357908	400890	630380	42893	1532000	833960	1214100	49	2	81	82	36	103	0	0	100	100	0	100
935	F5HLC5_ANOGA	AGAP012946-PA OS=Anopheles gambiae GN=AgaP_AGAP012946 PE=3 SV=1	35 kDa	medium	medium	0.8	1.33333	0.124939	0.635356	40496	7,602.2	0.00000	35364	22353	0.00000	5	0	1	3	3	0	100	99	100	100	100	100
936	F5HLC2_ANOGA	AGAP003623-PB OS=Anopheles gambiae GN=AgaP_AGAP003623 PE=4 SV=1	80 kDa	medium	medium	0.04	0.0666667	-1.17609	0.0210996	14682	7,218.6	0.00000	350350	154660	19881	2	0	2	15	7	3	0	0	0	95	100	43
937	F5HLB2_ANOGA	AGAP013333-PA OS=Anopheles gambiae GN=AgaP_AGAP013333 PE=3 SV=1	38 kDa	medium	medium	0.03	0.05	-1.30103	0.399864	0.00000	10710	0.00000	213350	0.00000	178000	1	0	1	2	0	4	95	0	100	100	100	100
938	F5HL97_ANOGA	Elongation factor 1-alpha OS=Anopheles gambiae GN=AgaP_AGAP003541 PE=3 SV=1	50 kDa	medium	medium	0.6	1	0	0.590373	274270	868790	425700	1257300	574760	960300	15	4	16	29	12	19	0	0	100	100	0	97
939	F5HL61_ANOGA	AGAP004235-PC OS=Anopheles gambiae GN=AgaP_AGAP004235 PE=3 SV=1	48 kDa	medium	medium	0.5	0.833333	-0.0791812	0.998077	163440	122230	86051	177110	498430	90710	9	2	3	6	9	6	100	100	100	100	100	100
940	F5HL44_ANOGA	Malic enzyme OS=Anopheles gambiae GN=AgaP_AGAP004159 PE=3 SV=1	70 kDa	medium	high	0.3	0.5	-0.30103	0.356966	408340	1005700	0.00000	1716100	668690	1954700	2	0	22	18	3	24	16	0	85	97	0	100
941	F5HL20_ANOGA	AGAP003238-PC OS=Anopheles gambiae GN=AgaP_AGAP003238 PE=4 SV=1	40 kDa	medium	medium	0.5	0.833333	-0.0791812	0.639886	124820	108380	20724	270760	128740	94656	9	1	11	10	8	10	97	0	100	100	100	100
942	F5HKY0_ANOGA	AGAP003077-PB OS=Anopheles gambiae GN=AgaP_AGAP003077 PE=4 SV=1	118 kDa	medium	medium	0.7	1.16667	0.0669468	0.89607	0.00000	41923	0.00000	45622	0.00000	18002	0	0	4	5	0	1	100	0	100	100	100	100
943	F5HKV7_ANOGA	AGAP002559-PB OS=Anopheles gambiae GN=AgaP_AGAP002559 PE=4 SV=1	35 kDa	medium	medium	0.7	1.16667	0.0669468	0.898917	33227	80387	74496	132720	109330	20919	5	2	4	4	7	5	100	100	100	100	100	100
944	F5HKV6_ANOGA	Fructose-bisphosphate aldolase OS=Anopheles gambiae GN=AgaP_AGAP002564 PE=3 SV=1	39 kDa	high	medium	0.8	1.33333	0.124939	0.139776	3654400	7215500	5547700	4777200	4221800	121680000000	43	28	38	36	36	36	0	0	100	100	100	100
945	F5HKT8_ANOGA	AGAP013336-PA OS=Anopheles gambiae GN=AgaP_AGAP013336 PE=4 SV=1	11 kDa	medium	medium	1.1	1.83333	0.263241	0.981897	17299	0.00000	47825	11165	46992	0.00000	1	1	0	1	2	0	100	100	100	100	100	100
946	F5HKQ8_ANOGA	AGAP002654-PB OS=Anopheles gambiae GN=AgaP_AGAP002654 PE=4 SV=1	127 kDa	medium	medium	0.4	0.666667	-0.176091	0.9658	9,085.2	90228	0.00000	118560	121920	16993	3	0	6	4	7	3	100	98	100	95	100	9
947	F5HKN6_ANOGA	Isocitrate dehydrogenase [NAD] subunit, mitochondrial OS=Anopheles gambiae GN=AgaP_AGAP002728 PE=3 SV=1	45 kDa	medium	medium	0.4	0.666667	-0.176091	0.561302	206560	1002100	472740	1517600	429920	2513100	19	5	15	28	17	22	0	0	100	100	100	100
948	F5HKJ1_ANOGA	Sodium/potassium-transporting ATPase subunit alpha OS=Anopheles gambiae GN=AgaP_AGAP002858 PE=3 SV=1	115 kDa	medium	high	0.4	0.666667	-0.176091	0.126248	1510700	2359000	885920	4418100	3270300	2941600	50	18	67	73	40	60	0	0	96	100	82	68
949	F5HKI4_ANOGA	AGAP002879-PB OS=Anopheles gambiae GN=AgaP_AGAP002879 PE=3 SV=1	202 kDa	medium	medium	0.3	0.5	-0.30103	0.516662	33634	85483	0.00000	159930	141390	137720	2	1	3	2	9	4	99	0	100	0	0	96
950	F5HKG1_ANOGA	AGAP002898-PB OS=Anopheles gambiae GN=GSTZ1 PE=3 SV=1	30 kDa	medium	medium	1.5	2.5	0.39794	0.350559	203160	0.00000	0.00000	58154	81483	0.00000	1	0	0	2	2	0	100	100	100	100	100	100
951	F5HKF0_ANOGA	AGAP002925-PA OS=Anopheles gambiae GN=AgaP_AGAP002925 PE=4 SV=1	57 kDa	medium	medium	0.4	0.666667	-0.176091	0.999884	0.00000	111560	0.00000	13794	27427	229820	0	0	6	3	1	3	100	100	100	68	100	100
952	F5HKD1_ANOGA	AGAP013509-PA OS=Anopheles gambiae GN=AgaP_AGAP013509 PE=4 SV=1	68 kDa	medium	medium	0.09	0.15	-0.823909	0.889236	0.00000	67768	0.00000	85403	26130	664090	0	0	6	1	1	4	86	98	88	100	100	33
953	F5HKA6_ANOGA	AGAP003018-PB OS=Anopheles gambiae GN=AgaP_AGAP003018 PE=3 SV=1	96 kDa	medium	medium	0.2	0.333333	-0.477121	0.390048	0.00000	38364	0.00000	105800	119790	13327	0	0	4	5	4	1	0	0	95	100	0	100
954	F5HKA3_ANOGA	AGAP003025-PA OS=Anopheles gambiae GN=AgaP_AGAP003025 PE=3 SV=1	11 kDa	medium	medium	0.6	1	0	0.13428	21289	131880	20330	95149	142420	58728	2	1	3	5	8	5	100	100	100	100	100	100
955	F5HK97_ANOGA	AGAP003047-PA OS=Anopheles gambiae GN=AgaP_AGAP003047 PE=4 SV=1	84 kDa	medium	medium	0.8	1.33333	0.124939	0.731385	65228	9,630.8	0.00000	14588	82138	0.00000	2	0	1	2	5	0	100	100	100	100	100	100
956	F5HK76_ANOGA	Glutamine synthetase OS=Anopheles gambiae GN=AgaP_AGAP002355 PE=3 SV=1	41 kDa	medium	medium	1.1	1.83333	0.263241	0.591195	238890	233590	342750	334130	258720	153370	16	6	12	17	12	17	100	100	100	100	100	100
957	F5HK73_ANOGA	AGAP013402-PA OS=Anopheles gambiae GN=AgaP_AGAP013402 PE=4 SV=1	31 kDa	medium	medium	0.1	0.166667	-0.778151	0.542606	24827	0.00000	0.00000	25579	48588	109240	2	0	0	2	1	2	100	100	100	100	100	100
958	F5HK66_ANOGA	AGAP013481-PD OS=Anopheles gambiae GN=AgaP_AGAP013481 PE=4 SV=1	18 kDa	medium	medium	1.6	2.66667	0.425969	0.162029	267470	228400	1177300	390260	562820	69970	13	7	7	11	11	2	98	0	95	95	100	92
959	F5HK65_ANOGA	AGAP013481-PB OS=Anopheles gambiae GN=AgaP_AGAP013481 PE=4 SV=1	14 kDa	medium	medium	2.8	4.66667	0.669007	0.563125	103780	16795	879860	77515	217490	65293	6	1	4	2	7	4	100	0	100	100	100	100
960	F5HK61_ANOGA	AGAP013481-PA OS=Anopheles gambiae GN=AgaP_AGAP013481 PE=4 SV=1	41 kDa	medium	high	0.6	1	0	0.834085	2919200	1349400	2433600	5615800	4872600	999960	30	10	19	48	27	17	0	29	100	100	100	100
961	F5HK60_ANOGA	AGAP013481-PE OS=Anopheles gambiae GN=AgaP_AGAP013481 PE=4 SV=1	38 kDa	medium	medium	0.5	0.833333	-0.0791812	0.791771	2475500	0.00000	81129	2925800	1405900	500190	5	1	0	1	4	1	100	96	100	86	0	0
962	F5HK53_ANOGA	AGAP002413-PA OS=Anopheles gambiae GN=AgaP_AGAP002413 PE=4 SV=1	48 kDa	medium	medium	1	1.66667	0.221849	0.111486	19618	19918	27506	0.00000	58166	6,226.1	3	1	4	1	2	2	100	0	100	95	100	95
963	F5HK52_ANOGA	AGAP012957-PA OS=Anopheles gambiae GN=AgaP_AGAP012957 PE=3 SV=1	58 kDa	low	medium	SL	SL	SL	0.0656074	0.00000	0.00000	0.00000	84160	0.00000	18149	0	0	0	7	0	1	74	0	100	100	100	100
964	F5HK42_ANOGA	AGAP002456-PB OS=Anopheles gambiae GN=AgaP_AGAP002456 PE=3 SV=1	113 kDa	medium	medium	0.6	1	0	0.101608	14659	1383600	19168	712100	521100	1174700	4	1	23	31	19	15	63	0	100	100	100	0
965	F5HK18_ANOGA	AGAP003429-PC OS=Anopheles gambiae GN=AgaP_AGAP003429 PE=4 SV=1	39 kDa	medium	medium	2.1	3.5	0.544068	0.137351	71052	38140	0.00000	30083	19080	1,782.4	8	0	2	2	1	1	100	100	100	100	100	100
966	F5HK05_ANOGA	AGAP003378-PB OS=Anopheles gambiae GN=CPR116 PE=4 SV=1	12 kDa	medium	medium	5.8	9.66667	0.985277	0.343725	0.00000	11551	32543	0.00000	7,649.3	0.00000	0	1	1	0	1	0	100	100	100	100	100	100
967	F5HJY7_ANOGA	AGAP000794-PA OS=Anopheles gambiae GN=AgaP_AGAP000794 PE=3 SV=1	53 kDa	medium	medium	1.9	3.16667	0.500602	0.962042	0.00000	88887	0.00000	4,741.5	6,115.0	35226	0	0	7	1	1	3	44	0	100	100	99	100
968	F5HJW6_ANOGA	AGAP000720-PB OS=Anopheles gambiae GN=AgaP_AGAP000720 PE=4 SV=1	141 kDa	medium	medium	0.3	0.5	-0.30103	0.476619	135220	101840	95205	385530	526000	156800	10	2	20	27	24	9	100	0	97	99	100	0
969	F5HJQ3_ANOGA	Amidophosphoribosyltransferase OS=Anopheles gambiae GN=AgaP_AGAP000179 PE=3 SV=1	59 kDa	low	medium	SL	SL	SL	0.0444265	0.00000	0.00000	0.00000	122210	0.00000	4,861.4	0	0	0	15	0	3	0	0	89	100	0	100
970	F5HJQ2_ANOGA	Malic enzyme OS=Anopheles gambiae GN=AgaP_AGAP000184 PE=3 SV=1	76 kDa	medium	medium	1	1.66667	0.221849	0.948324	0.00000	421370	0.00000	54350	0.00000	380790	0	0	9	1	0	5	100	100	100	100	100	95
971	F5HJN4_ANOGA	AGAP000255-PD (Fragment) OS=Anopheles gambiae GN=AgaP_AGAP000255 PE=4 SV=1	89 kDa	medium	medium	0.6	1	0	0.533346	75505	242550	0.00000	352480	128580	82295	6	1	4	6	5	2	100	100	100	100	100	100
972	F5HJM9_ANOGA	AGAP000260-PB OS=Anopheles gambiae GN=AgaP_AGAP000260 PE=4 SV=1	7 kDa	medium	medium	1.8	3	0.477121	0.337016	37767	59613	37391	19823	53508	0.00000	3	1	1	1	3	0	100	0	96	100	100	0
973	F5HJL6_ANOGA	AGAP000321-PB OS=Anopheles gambiae GN=AgaP_AGAP000321 PE=4 SV=1	69 kDa	medium	medium	0.4	0.666667	-0.176091	0.803759	25161	47160	0.00000	90125	101450	14807	1	0	5	5	2	1	100	100	100	100	100	100
974	F5HJJ8_ANOGA	AGAP000416-PB OS=Anopheles gambiae GN=AgaP_AGAP000416 PE=3 SV=1	34 kDa	medium	medium	1.3	2.16667	0.335792	0.53493	297730	122650	0.00000	27307	180610	112220	8	0	3	1	5	4	100	100	100	100	100	100
975	F5HJH6_ANOGA	AGAP013262-PA OS=Anopheles gambiae GN=AgaP_AGAP013262 PE=4 SV=1	121 kDa	medium	medium	0.3	0.5	-0.30103	0.471734	21202	9,385.5	0.00000	0.00000	91516	0.00000	2	0	1	0	3	0	100	98	100	100	100	100
976	F5HJG3_ANOGA	AGAP000534-PB OS=Anopheles gambiae GN=AgaP_AGAP000534 PE=4 SV=1	58 kDa	low	medium	SL	SL	SL	0.0474482	0.00000	0.00000	0.00000	52893	0.00000	23671	0	0	0	9	0	2	96	0	0	97	100	0
977	F5HJD1_ANOGA	AGAP003860-PB OS=Anopheles gambiae GN=AgaP_AGAP003860 PE=4 SV=1	77 kDa	medium	medium	0.9	1.5	0.176091	0.975761	495360	545990	3428900	55011	3040300	1645800	1	1	21	3	3	17	23	0	100	95	14	100
978	F5HJB4_ANOGA	AGAP003794-PB OS=Anopheles gambiae GN=AgaP_AGAP003794 PE=4 SV=1	63 kDa	medium	medium	0.9	1.5	0.176091	0.678148	5,138.1	57871	0.00000	72682	0.00000	0.00000	1	0	2	10	0	0	99	0	33	100	100	19
979	F5HJB3_ANOGA	Annexin OS=Anopheles gambiae GN=ANXB9 PE=3 SV=1	36 kDa	medium	medium	0.5	0.833333	-0.0791812	0.759958	118120	1230500	96623	764420	84923	2140000	13	3	21	25	7	21	95	0	100	100	100	100
980	F5HJA6_ANOGA	AGAP003785-PC OS=Anopheles gambiae GN=AgaP_AGAP003785 PE=3 SV=1	69 kDa	medium	medium	0.2	0.333333	-0.477121	0.503083	7,564.2	89569	0.00000	352710	40867	232540	2	0	5	12	1	4	0	0	100	100	100	100
981	F5HJ34_ANOGA	AGAP001023-PA OS=Anopheles gambiae GN=AgaP_AGAP001023 PE=4 SV=1	18 kDa	high	medium	1.9	3.16667	0.500602	0.0932212	172640000000	140610000000	10450000000	116270000000	8372900	2500300	26	7	20	21	17	20	0	0	100	100	100	100
982	F5HJ04_ANOGA	AGAP000943-PA OS=Anopheles gambiae GN=AgaP_AGAP000943 PE=4 SV=1	30 kDa	medium	medium	0.3	0.5	-0.30103	0.835853	27043	84308	0.00000	128410	57947	155600	4	0	5	5	6	4	100	0	97	0	100	0
983	F5HIY0_ANOGA	AGAP013544-PA OS=Anopheles gambiae GN=AgaP_AGAP013544 PE=4 SV=1	35 kDa	medium	medium	0.1	0.166667	-0.778151	0.270331	3,897.6	8,307.0	0.00000	50429	9,222.2	25855	1	0	1	3	2	2	0	0	100	99	0	100
984	F5HIX9_ANOGA	AGAP013228-PA OS=Anopheles gambiae GN=AgaP_AGAP013228 PE=4 SV=1	13 kDa	medium	medium	1.5	2.5	0.39794	0.113214	35893	37159	51930	16175	51919	13005	4	2	2	1	3	1	100	0	100	100	100	97
985	F5HIX2_ANOGA	AGAP003893-PA OS=Anopheles gambiae GN=AgaP_AGAP003893 PE=3 SV=1	51 kDa	medium	medium	0.2	0.333333	-0.477121	0.53142	8,182.8	12558	0.00000	72746	19093	2,815.4	2	0	1	4	2	1	100	0	95	100	100	0
986	F5HIS2_ANOGA	AGAP002272-PC OS=Anopheles gambiae GN=AgaP_AGAP002272 PE=4 SV=1	265 kDa	medium	medium	0.2	0.333333	-0.477121	0.575924	64863	172230	24245	626400	391960	88461	7	2	8	27	5	7	0	0	100	100	100	0
987	F5HIR1_ANOGA	AGAP003277-PA OS=Anopheles gambiae GN=AgaP_AGAP003277 PE=3 SV=1	42 kDa	medium	medium	0.5	0.833333	-0.0791812	0.607662	0.00000	81271	0.00000	119580	0.00000	44023	0	0	5	9	0	2	100	100	100	100	100	100
988	ENOPH_ANOGA	Enolase-phosphatase E1 OS=Anopheles gambiae GN=AGAP003331 PE=3 SV=5	33 kDa	medium	medium	0.7	1.16667	0.0669468	0.906625	930.39	12502	15584	21448	6,175.7	16363	1	1	1	2	1	2	100	100	100	100	100	100
989	EIF3M_ANOGA	Eukaryotic translation initiation factor 3 subunit M OS=Anopheles gambiae GN=AGAP012281 PE=3 SV=2	44 kDa	medium	medium	0.2	0.333333	-0.477121	0.762171	0.00000	5,697.0	0.00000	0.00000	21680	15368	0	0	2	0	3	1	100	0	23	98	96	25
990	EIF3K_ANOGA	Eukaryotic translation initiation factor 3 subunit K OS=Anopheles gambiae GN=AGAP011580 PE=3 SV=2	26 kDa	low	medium	SL	SL	SL	0.08272	0.00000	0.00000	0.00000	27169	0.00000	48939	0	0	0	1	0	2	72	0	0	82	100	0
991	EIF3H_ANOGA	Eukaryotic translation initiation factor 3 subunit H OS=Anopheles gambiae GN=AGAP009204 PE=3 SV=3	38 kDa	low	medium	SL	SL	SL	0.0449236	0.00000	0.00000	0.00000	30395	3,672.9	5,471.6	0	0	0	2	1	1	84	98	100	100	100	100
992	EIF3F_ANOGA	Eukaryotic translation initiation factor 3 subunit F OS=Anopheles gambiae GN=eIF3-S5 PE=3 SV=3	32 kDa	medium	medium	0.2	0.333333	-0.477121	0.224269	0.00000	38996	0.00000	101250	6,055.5	51466	0	0	1	2	1	2	100	0	100	100	100	100
993	EIF3E_ANOGA	Eukaryotic translation initiation factor 3 subunit E OS=Anopheles gambiae GN=eIF3-S6 PE=3 SV=2	50 kDa	medium	medium	0.1	0.166667	-0.778151	0.985743	3,045.7	0.00000	0.00000	10273	0.00000	17076	2	0	0	2	0	1	76	0	0	100	97	0
994	EIF3D_ANOGA	Eukaryotic translation initiation factor 3 subunit D OS=Anopheles gambiae GN=eIF3-S7 PE=3 SV=3	66 kDa	medium	medium	0.1	0.166667	-0.778151	0.350559	0.00000	12196	0.00000	21991	59791	0.00000	0	0	1	2	2	0	66	29	0	95	74	0
995	EIF3C_ANOGA	Eukaryotic translation initiation factor 3 subunit C OS=Anopheles gambiae GN=eIF3-S8 PE=3 SV=3	112 kDa	medium	medium	0.2	0.333333	-0.477121	0.656084	0.00000	37523	0.00000	52592	64551	89301	1	0	3	2	2	4	30	20	100	100	100	100
996	EIF3B_ANOGA	Eukaryotic translation initiation factor 3 subunit B OS=Anopheles gambiae GN=eIF3-S9 PE=3 SV=3	79 kDa	medium	medium	0.3	0.5	-0.30103	0.752033	0.00000	22996	0.00000	47823	38675	0.00000	0	0	2	2	2	0	100	59	100	100	100	100
997	EIF3A_ANOGA	Eukaryotic translation initiation factor 3 subunit A OS=Anopheles gambiae GN=eIF3-S10 PE=3 SV=5	132 kDa	medium	medium	0.6	1	0	0.755122	260210	17822	2,713.9	37935	310280	109390	9	1	2	2	8	4	100	0	100	100	0	100
998	E5KED0_ANOGA	AGAP013365-PA OS=Anopheles gambiae GN=Apo3 PE=2 SV=1	22 kDa	medium	medium	0.3	0.5	-0.30103	0.724668	43069	108720	0.00000	37817	206440	257670	5	0	5	3	12	4	100	100	100	100	100	100
999	DCTN2_ANOGA	Dynactin subunit 2 OS=Anopheles gambiae GN=DCTN2-p50 PE=3 SV=3	43 kDa	medium	medium	1.3	2.16667	0.335792	0.581671	19153	36179	46249	0.00000	59902	16297	2	1	3	0	6	2	100	100	100	100	100	100
1000	D3KAC3_ANOGA	MDL2 OS=Anopheles gambiae GN=MDL2 PE=4 SV=1	18 kDa	medium	medium	0.7	1.16667	0.0669468	0.111501	198080	320340	201690	232610	266440	511590	12	4	8	11	8	4	100	100	0	100	100	0
1001	COX2_ANOGA	Cytochrome c oxidase subunit 2 OS=Anopheles gambiae GN=COII PE=3 SV=1	26 kDa	medium	medium	0.3	0.5	-0.30103	0.766907	15680	755870	0.00000	334840	20549	1906900	1	0	4	4	1	4	95	0	95	0	70	100
1002	COPG_ANOGA	Coatomer subunit gamma OS=Anopheles gambiae GN=gammaCop PE=3 SV=2	97 kDa	medium	medium	0.9	1.5	0.176091	0.605505	64303	78900	0.00000	0.00000	100040	58209	1	0	2	0	1	2	100	100	100	100	100	100
1003	CDC42_ANOGA	Cdc42 homolog OS=Anopheles gambiae GN=Cdc42 PE=2 SV=2	21 kDa	medium	medium	0.1	0.166667	-0.778151	0.823215	0.00000	11394	0.00000	64612	0.00000	30408	0	0	1	1	0	1	100	68	0	100	100	0
1004	C6JZ77_ANOGA	Serpin 11 non-inhibitory serine protease inhibitor (Fragment) OS=Anopheles gambiae PE=3 SV=1	30 kDa	medium	medium	0.3	0.5	-0.30103	0.210087	8,894.2	44865	0.00000	63592	26680	65676	2	0	1	6	3	1	100	0	100	100	100	100
1005	C0L2J9_ANOGA	Serine protease 14 OS=Anopheles gambiae GN=SP14D1 PE=3 SV=1	39 kDa	medium	medium	0.8	1.33333	0.124939	0.166752	124180	259180	24494	355800	65271	62199	10	1	5	18	7	12	96	0	100	66	100	23
1006	C0L2E6_ANOGA	GNBP OS=Anopheles gambiae PE=4 SV=1	44 kDa	medium	medium	1	1.66667	0.221849	0.673231	21413	122370	96577	119540	42322	88960	3	2	8	12	4	7	100	51	100	100	100	100
1007	B5AZM0_ANOGA	TEP1 (Fragment) OS=Anopheles gambiae PE=4 SV=1	147 kDa	medium	medium	0.2	0.333333	-0.477121	0.89607	0.00000	33069	0.00000	158240	0.00000	53054	0	0	4	5	0	1	98	0	99	100	100	7
1008	B3VDI7_ANOGA	Anti-platelet protein OS=Anopheles gambiae PE=2 SV=1	27 kDa	low	medium	SL	SL	SL	0.00204651	0.00000	0.00000	0.00000	37775	43741	662690	0	0	0	3	3	5	0	0	100	100	100	100
1009	B2FZ41_ANOGA	FBN9 protein (Fragment) OS=Anopheles gambiae GN=fbn9 PE=4 SV=1	18 kDa	medium	medium	0.4	0.666667	-0.176091	0.34937	0.00000	12205	0.00000	15120	12445	4,537.3	0	0	1	2	1	1	100	100	100	100	100	100
1010	B1Q2A0_ANOGA	Histone H4 OS=Anopheles gambiae GN=AgaP_AGAP003909 PE=3 SV=1	11 kDa	high	medium	1.9	3.16667	0.500602	0.298734	340670	2791500	1360000	691170	913170	701370	10	2	14	12	9	9	100	100	100	100	100	100
1011	ATC1_ANOGA	Calcium-transporting ATPase sarcoplasmic/endoplasmic reticulum type OS=Anopheles gambiae GN=Ca-P60A PE=3 SV=5	112 kDa	high	high	0.4	0.666667	-0.176091	0.361701	8673900	186350000000	103420000000	365260000000	168840000000	306630000000	78	49	97	132	76	102	0	73	100	100	10	0
1012	ATAT_ANOGA	Alpha-tubulin N-acetyltransferase OS=Anopheles gambiae GN=AGAP005828 PE=3 SV=4	54 kDa	medium	medium	0.4	0.666667	-0.176091	0.356591	24224	266350	0.00000	364470	0.00000	325780	2	0	2	9	0	5	100	98	100	100	100	100
1013	AP2A_ANOGA	AP-2 complex subunit alpha OS=Anopheles gambiae GN=alpha-Adaptin PE=3 SV=4	104 kDa	medium	medium	0.3	0.5	-0.30103	0.88414	39256	30578	0.00000	45545	183400	43430	1	0	4	3	3	1	99	99	100	100	97	100
1014	ADT2_ANOGA	ADP,ATP carrier protein 2 OS=Anopheles gambiae GN=AGAP002358 PE=3 SV=2	33 kDa	high	high	0.5	0.833333	-0.0791812	0.380979	678060	1496200	0.00000	1589500	476950	2370700	5	0	20	16	8	20	0	0	100	100	90	60
1015	ADT1_ANOGA	ADP,ATP carrier protein 1 OS=Anopheles gambiae GN=AGAP006782 PE=2 SV=2	33 kDa	high	high	0.8	1.33333	0.124939	0.692695	642850	5565700	11504	2530500	976740	3818700	9	1	30	23	8	30	0	0	100	100	99	100
1016	ACT5C_ANOGA	Actin-5C OS=Anopheles gambiae GN=Act5C PE=2 SV=1	42 kDa	medium	medium	1.7	2.83333	0.452298	0.845417	405360000000	742680000000	173950000000	24090000000	220240000000	335730000000	5	1	5	6	2	12	100	0	100	100	100	100
1017	A8B1J8_ANOGA	AGAP005095-PA OS=Anopheles gambiae GN=AgaP_AGAP005095 PE=3 SV=1	42 kDa	high	high	1.8	3	0.477121	0.16563	750170000000	814850000000	879830000000	456680000000	379850000000	530940000000	40	24	52	59	31	52	0	0	100	99	96	0
1018	A7UVK8_ANOGA	AGAP002076-PA OS=Anopheles gambiae GN=AgaP_AGAP002076 PE=3 SV=2	71 kDa	medium	medium	0.3	0.5	-0.30103	0.0280885	524900	1882900	21825	3602800	2078500	4015700	20	1	38	60	32	38	0	0	100	0	100	100
1019	A7UVI4_ANOGA	AGAP001662-PA OS=Anopheles gambiae GN=AgaP_AGAP001662 PE=4 SV=2	301 kDa	medium	medium	0.5	0.833333	-0.0791812	0.219047	367480	233970	160660	421510	823800	444860	40	7	32	28	24	37	95	0	100	100	96	0
1020	A7UVG1_ANOGA	AGAP011828-PA (Fragment) OS=Anopheles gambiae GN=AgaP_AGAP011828 PE=3 SV=1	39 kDa	medium	medium	2.5	4.16667	0.619789	0.343725	15546	57494	0.00000	29404	0.00000	0.00000	1	0	1	1	0	0	100	100	100	100	100	100
1021	A7UVD9_ANOGA	AGAP012148-PC OS=Anopheles gambiae GN=AgaP_AGAP012148 PE=4 SV=1	13 kDa	medium	medium	0.5	0.833333	-0.0791812	0.566002	15913	32112	0.00000	20993	68041	0.00000	2	0	1	3	6	0	100	91	100	100	100	100
1022	A7UV72_ANOGA	AGAP009106-PA (Fragment) OS=Anopheles gambiae GN=AgaP_AGAP009106 PE=4 SV=1	28 kDa	medium	medium	2.3	3.83333	0.583577	0.638197	0.00000	49746	0.00000	13507	8,460.0	0.00000	0	0	3	1	2	0	100	100	100	100	100	100
1023	A7UUX0_ANOGA	AGAP004758-PA OS=Anopheles gambiae GN=AgaP_AGAP004758 PE=4 SV=1	48 kDa	medium	medium	0.06	0.1	-1	0.927005	6,440.9	0.00000	0.00000	68820	38383	0.00000	3	0	0	1	3	0	77	0	100	100	100	95
1024	A7UUW7_ANOGA	Pyruvate carboxylase OS=Anopheles gambiae GN=AgaP_AGAP004742 PE=4 SV=1	132 kDa	medium	medium	0.1	0.166667	-0.778151	0.176935	28719	106650	0.00000	230370	490110	337740	5	0	14	10	29	13	0	0	0	95	0	97
1025	A7UUU6_ANOGA	AGAP011478-PA OS=Anopheles gambiae GN=AgaP_AGAP011478 PE=4 SV=1	31 kDa	medium	medium	0.2	0.333333	-0.477121	0.446592	28593	0.00000	0.00000	98259	24848	14398	4	0	0	5	3	1	100	85	100	100	100	97
1026	A7UUN3_ANOGA	AGAP008459-PA (Fragment) OS=Anopheles gambiae GN=CPLCG15 PE=4 SV=1	13 kDa	medium	medium	0.5	0.833333	-0.0791812	0.657193	107670	185920	0.00000	402370	95625	80501	2	0	2	4	2	2	100	100	100	100	100	100
1027	A7UUF8_ANOGA	Eukaryotic translation initiation factor 3 subunit I OS=Anopheles gambiae GN=EIF3I_ANOGA PE=3 SV=1	33 kDa	medium	medium	0.5	0.833333	-0.0791812	0.952878	11850	58601	0.00000	108430	19824	21560	3	0	4	4	3	4	100	40	100	100	100	95
1028	A7UUE0_ANOGA	AGAP006576-PA OS=Anopheles gambiae GN=AgaP_AGAP006576 PE=4 SV=1	53 kDa	medium	medium	0.1	0.166667	-0.778151	0.541061	3,756.7	0.00000	0.00000	6,279.3	30602	0.00000	1	0	0	1	2	0	100	0	0	100	100	40
1029	A7UUA2_ANOGA	AGAP006452-PB OS=Anopheles gambiae GN=AgaP_AGAP006452 PE=4 SV=1	94 kDa	medium	medium	0.3	0.5	-0.30103	0.7347	203170	1136300	0.00000	997300	642590	3651600	3	0	4	2	3	4	100	99	100	100	100	100
1030	A7UU99_ANOGA	AGAP006448-PB OS=Anopheles gambiae GN=AgaP_AGAP006448 PE=4 SV=1	42 kDa	medium	medium	0.4	0.666667	-0.176091	0.822213	22504	111140	0.00000	149770	41706	147530	4	0	4	5	3	3	100	98	100	100	100	100
1031	A7UU86_ANOGA	AGAP006366-PA OS=Anopheles gambiae GN=AgaP_AGAP006366 PE=4 SV=1	119 kDa	medium	medium	0.3	0.5	-0.30103	0.45696	340040	1044400	187700	1753000	530230	2390900	18	2	38	63	16	29	0	0	100	100	100	100
1032	A7UU84_ANOGA	AGAP006366-PD OS=Anopheles gambiae GN=AgaP_AGAP006366 PE=4 SV=1	114 kDa	medium	medium	0.2	0.333333	-0.477121	0.756982	355270	308390	0.00000	1387300	543220	1980800	1	0	1	3	1	0	6	0	100	100	100	100
1033	A7UU64_ANOGA	AGAP006260-PA OS=Anopheles gambiae GN=AgaP_AGAP006260 PE=4 SV=1	47 kDa	medium	medium	0.8	1.33333	0.124939	0.378115	431520	187020	123800	114280	853230	13432	9	2	3	3	10	1	100	0	100	100	100	100
1034	A7UU58_ANOGA	AGAP006220-PA OS=Anopheles gambiae GN=AgaP_AGAP006220 PE=4 SV=1	126 kDa	medium	medium	1.5	2.5	0.39794	0.288096	7,881.5	91256	0.00000	34720	28006	1,841.3	2	0	6	1	4	1	100	100	100	100	100	100
1035	A7UTX6_ANOGA	AGAP005890-PB OS=Anopheles gambiae GN=AgaP_AGAP005890 PE=4 SV=1	15 kDa	medium	medium	0.03	0.05	-1.30103	0.0360548	0.00000	4,406.1	0.00000	34975	73649	19056	0	0	1	3	3	3	0	31	100	100	100	100
1036	A7UTV4_ANOGA	AGAP005741-PA OS=Anopheles gambiae GN=AgaP_AGAP005741 PE=4 SV=1	76 kDa	medium	medium	1.7	2.83333	0.452298	0.54281	115080	33236	0.00000	53094	33126	0.00000	5	0	1	1	4	0	100	100	100	100	100	100
1037	A7UTS9_ANOGA	AGAP005627-PC OS=Anopheles gambiae GN=AgaP_AGAP005627 PE=3 SV=1	40 kDa	high	high	0.8	1.33333	0.124939	0.417878	137370000000	171530000000	26010000000	26760000000	184420000000	222370000000	64	43	63	92	72	67	0	0	96	97	100	12
1038	A7UTP0_ANOGA	AGAP005400-PB OS=Anopheles gambiae GN=AgaP_AGAP005400 PE=4 SV=1	28 kDa	medium	medium	1.6	2.66667	0.425969	0.629316	291240	541040	675830	436290	270510	238720	2	2	2	3	2	2	100	98	100	100	100	100
1039	A7UTK5_ANOGA	AGAP001053-PB OS=Anopheles gambiae GN=AgaP_AGAP001053 PE=4 SV=1	25 kDa	high	medium	0.3	0.5	-0.30103	0.737917	4400900	3437500	0.00000	6742800	144290000000	1291700	6	0	8	10	3	6	98	0	100	100	0	100
1040	A7UTJ9_ANOGA	AGAP004583-PA (Fragment) OS=Anopheles gambiae GN=AgaP_AGAP004583 PE=3 SV=2	46 kDa	low	medium	0.2	0.333333	-0.477121	0.202814	0.00000	15475	0.00000	79476	0.00000	0.00000	0	0	0	2	0	0	98	0	100	100	0	100
1041	A7UTE2_ANOGA	AGAP004886-PB OS=Anopheles gambiae GN=AgaP_AGAP004886 PE=4 SV=1	32 kDa	medium	medium	1.5	2.5	0.39794	0.506643	24229	73102	0.00000	29535	29509	5,021.6	2	0	3	2	2	1	100	0	100	100	100	100
1042	A7UTE1_ANOGA	AGAP004890-PA OS=Anopheles gambiae GN=AgaP_AGAP004890 PE=4 SV=1	47 kDa	medium	medium	0.2	0.333333	-0.477121	0.221494	8,553.2	40764	0.00000	75896	41279	103290	1	0	3	7	2	3	0	0	100	100	100	100
1043	A7UTE0_ANOGA	AGAP004877-PB OS=Anopheles gambiae GN=AgaP_AGAP004877 PE=4 SV=1	76 kDa	medium	medium	0.3	0.5	-0.30103	0.140188	491820	2156800	0.00000	3431900	1234300	3279800	4	0	5	8	8	8	100	0	100	13	100	100
1044	A7UTD1_ANOGA	AGAP004846-PA OS=Anopheles gambiae GN=SCRB9 PE=3 SV=1	57 kDa	medium	medium	0.6	1	0	0.468666	0.00000	134310	0.00000	117840	0.00000	102230	0	0	4	2	0	1	100	100	100	100	100	100
1045	A7UTA9_ANOGA	Superoxide dismutase [Cu-Zn] OS=Anopheles gambiae GN=CUSOD2 PE=3 SV=1	18 kDa	medium	medium	1.4	2.33333	0.367977	0.6219	315210	333790	36928	317400	138600	38635	4	1	4	4	3	4	100	98	100	100	100	44
1046	A7UT63_ANOGA	AGAP005076-PB OS=Anopheles gambiae GN=AgaP_AGAP005076 PE=4 SV=1	41 kDa	medium	medium	0.7	1.16667	0.0669468	0.934128	654860	688190	248120	915150	790050	448910	17	5	10	21	14	13	75	0	69	100	90	0
1047	A7UT55_ANOGA	AGAP005079-PK OS=Anopheles gambiae GN=AgaP_AGAP005079 PE=4 SV=1	42 kDa	medium	medium	0.7	1.16667	0.0669468	0.75534	9,644.9	13941	0.00000	22163	10097	0.00000	1	0	1	2	2	0	100	0	100	100	100	100
1048	A7UT47_ANOGA	AGAP005079-PH OS=Anopheles gambiae GN=AgaP_AGAP005079 PE=4 SV=1	42 kDa	medium	medium	0.6	1	0	0.861212	0.00000	34143	0.00000	43700	0.00000	11454	0	0	3	3	0	1	100	100	100	100	100	100
1049	A7UT37_ANOGA	AGAP004559-PA OS=Anopheles gambiae GN=AgaP_AGAP004559 PE=4 SV=2	24 kDa	medium	medium	0.4	0.666667	-0.176091	0.491881	18374	225940	0.00000	138790	36463	378390	2	0	3	4	2	5	100	0	100	100	100	0
1050	A7UT27_ANOGA	AGAP004349-PA OS=Anopheles gambiae GN=AgaP_AGAP004349 PE=4 SV=1	20 kDa	medium	medium	1.1	1.83333	0.263241	0.490845	64531	97218	0.00000	0.00000	147240	0.00000	1	0	3	0	6	0	100	99	100	100	73	100
1051	A7USW2_ANOGA	AGAP002350-PB OS=Anopheles gambiae GN=AgaP_AGAP002350 PE=4 SV=2	45 kDa	medium	medium	2	3.33333	0.522879	0.398926	121440000000	7581100	17330000000	1410600	132350000000	4160500	4	3	1	4	3	1	98	0	100	99	97	97
1052	A7USW1_ANOGA	AGAP002350-PD OS=Anopheles gambiae GN=AgaP_AGAP002350 PE=4 SV=2	45 kDa	medium	medium	2.3	3.83333	0.583577	0.285391	6919900	0.00000	106210000000	0.00000	7577100	0.00000	2	2	0	0	2	0	100	0	100	100	100	100
1053	A7USR2_ANOGA	AGAP003037-PA OS=Anopheles gambiae GN=AgaP_AGAP003037 PE=4 SV=2	44 kDa	medium	medium	5.4	9	0.954243	0.821292	101190	0.00000	343990	82431	0.00000	0.00000	5	1	0	9	1	0	100	100	100	100	100	100
1054	A7USP7_ANOGA	AGAP003379-PA OS=Anopheles gambiae GN=CPR117 PE=4 SV=1	17 kDa	high	high	5	8.33333	0.920819	0.0512955	4070600	3558200	169880000000	2894700	1739100	327970	10	7	11	12	5	8	0	0	100	97	96	100
1055	A7USP6_ANOGA	AGAP003385-PA OS=Anopheles gambiae GN=CPR123 PE=4 SV=1	16 kDa	medium	medium	2.7	4.5	0.653213	0.857991	3739100	1940700	2198800	1823500	1125000	24009	1	1	1	2	1	1	99	96	100	100	100	95
1056	A7USP5_ANOGA	AGAP003383-PA OS=Anopheles gambiae GN=CPR121 PE=4 SV=1	20 kDa	high	medium	8.5	14.1667	1.15127	0.0107196	5009000	2336400	164690000000	570570	2175000	49331	5	4	8	5	3	1	100	0	100	100	100	91
1057	A7USP3_ANOGA	AGAP003390-PA OS=Anopheles gambiae GN=CPR124 PE=4 SV=1	24 kDa	medium	medium	2.3	3.83333	0.583577	0.266515	340750	89249	59017	84986	96837	31929	5	1	3	4	3	1	99	99	0	100	96	100
1058	A7USK9_ANOGA	AGAP000745-PA (Fragment) OS=Anopheles gambiae GN=AgaP_AGAP000745 PE=4 SV=2	66 kDa	medium	medium	1.2	2	0.30103	0.0894697	715800	118080	42189	162820	542610	0.00000	18	1	11	6	9	0	97	0	6	97	97	100
1059	A7US48_ANOGA	AGAP011301-PA (Fragment) OS=Anopheles gambiae GN=AgaP_AGAP011301 PE=4 SV=1	17 kDa	medium	medium	2.5	4.16667	0.619789	0.660615	7,738.9	97241	31463	7,406.9	47474	0.00000	1	1	2	1	4	0	100	100	100	100	100	100
1060	A7US28_ANOGA	AGAP000992-PA OS=Anopheles gambiae GN=AgaP_AGAP000992 PE=4 SV=2	35 kDa	medium	medium	1	1.66667	0.221849	0.646893	83380	124240	174600	144350	182410	51960	7	4	5	9	8	4	100	36	100	100	100	100
1061	A7US13_ANOGA	AGAP005293-PB OS=Anopheles gambiae GN=AgaP_AGAP005293 PE=3 SV=1	51 kDa	medium	medium	0.4	0.666667	-0.176091	0.391972	184880	2435500	0.00000	1895100	3076500	1254500	1	0	9	13	1	10	94	0	99	97	97	100
1062	A7URV6_ANOGA	AGAP006936-PB OS=Anopheles gambiae GN=AgaP_AGAP006936 PE=4 SV=1	33 kDa	medium	medium	0.8	1.33333	0.124939	0.641451	140010	719850	0.00000	443850	99823	594690	4	0	7	6	4	10	50	0	100	100	0	86
1063	A7URL5_ANOGA	AGAP007203-PB OS=Anopheles gambiae GN=AgaP_AGAP007203 PE=4 SV=1	158 kDa	medium	medium	0.2	0.333333	-0.477121	0.541061	5,558.6	0.00000	0.00000	0.00000	23181	3,618.6	1	0	0	0	2	1	99	0	100	100	100	100
1064	A7URJ3_ANOGA	AGAP007248-PA OS=Anopheles gambiae GN=AgaP_AGAP007248 PE=4 SV=1	21 kDa	medium	medium	0.5	0.833333	-0.0791812	0.963418	21852	8,608.0	0.00000	16562	49078	0.00000	2	0	1	1	4	0	100	100	100	100	100	100
1065	A7URJ0_ANOGA	AGAP007249-PB OS=Anopheles gambiae GN=AgaP_AGAP007249 PE=4 SV=1	16 kDa	medium	medium	0.5	0.833333	-0.0791812	0.279186	353880	307290	356380	775530	388470	727240	14	3	6	9	9	6	0	0	100	100	0	95
1066	A7URI9_ANOGA	AGAP007250-PC OS=Anopheles gambiae GN=AgaP_AGAP007250 PE=4 SV=1	18 kDa	medium	medium	0.9	1.5	0.176091	0.955346	2571900	1529300	139050	853430	650370	3018500	3	1	3	5	2	4	100	75	100	95	75	0
1067	A7URG4_ANOGA	AGAP007325-PB OS=Anopheles gambiae GN=AgaP_AGAP007325 PE=4 SV=1	15 kDa	medium	medium	1.1	1.83333	0.263241	0.766187	46733	45710	0.00000	60821	21392	0.00000	3	0	1	3	2	0	100	0	100	100	100	100
1068	A7URF6_ANOGA	AGAP007362-PA OS=Anopheles gambiae GN=AgaP_AGAP007362 PE=4 SV=1	21 kDa	medium	medium	0.3	0.5	-0.30103	0.904618	9,824.1	0.00000	15208	34258	51390	2,576.6	2	1	0	2	2	1	100	100	100	100	100	100
1069	A7URF1_ANOGA	AGAP007380-PA OS=Anopheles gambiae GN=AgaP_AGAP007380 PE=4 SV=1	17 kDa	medium	medium	0.3	0.5	-0.30103	0.998736	50809	6,988.1	0.00000	70182	139120	0.00000	5	0	1	4	5	0	97	98	96	100	100	100
1070	A7URB0_ANOGA	AGAP007523-PA OS=Anopheles gambiae GN=AgaP_AGAP007523 PE=3 SV=1	228 kDa	medium	medium	1.8	3	0.477121	0.390258	1041000	30676	34174	453230	109580	42831	19	2	4	5	10	4	99	96	100	95	97	100
1071	A7URA7_ANOGA	AGAP007534-PA OS=Anopheles gambiae GN=AgaP_AGAP007534 PE=4 SV=1	22 kDa	medium	medium	0.9	1.5	0.176091	0.151146	21439	11960	0.00000	0.00000	35658	0.00000	2	0	1	0	1	0	100	100	100	100	100	100
1072	A7URA4_ANOGA	AGAP007545-PB (Fragment) OS=Anopheles gambiae GN=AgaP_AGAP007545 PE=4 SV=1	141 kDa	medium	medium	0.3	0.5	-0.30103	0.895635	12666	40104	0.00000	133750	40540	30050	1	0	8	11	2	1	100	0	100	100	100	100
1073	A7UR99_ANOGA	AGAP007563-PA OS=Anopheles gambiae GN=AgaP_AGAP007563 PE=4 SV=1	1785 kDa	medium	medium	0.9	1.5	0.176091	0.866306	9151900	7088600	9323200	9365400	125620000000	6676200	174	34	178	216	197	173	0	0	100	100	20	95
1074	A7UR88_ANOGA	Glycerol-3-phosphate dehydrogenase [NAD(+)] OS=Anopheles gambiae GN=AgaP_AGAP007593 PE=3 SV=1	39 kDa	high	high	0.7	1.16667	0.0669468	0.650293	281230	3688600	89500	1748400	355330	3488100	22	3	31	27	23	29	0	0	100	100	75	100
1075	A7UR78_ANOGA	AGAP007643-PC OS=Anopheles gambiae GN=AgaP_AGAP007643 PE=3 SV=1	28 kDa	medium	medium	1	1.66667	0.221849	0.110475	2467100	1733500	3055100	2690300	2048900	2860500	20	2	17	34	19	28	0	0	100	100	100	100
1076	A7UR66_ANOGA	AGAP007717-PB OS=Anopheles gambiae GN=AgaP_AGAP007717 PE=4 SV=1	96 kDa	medium	medium	0.3	0.5	-0.30103	0.858523	1,364.3	20277	0.00000	46234	16272	0.00000	2	0	1	2	2	0	100	96	0	100	100	98
1077	A7UR31_ANOGA	AGAP002273-PA OS=Anopheles gambiae GN=AgaP_AGAP002273 PE=4 SV=2	641 kDa	medium	medium	0.7	1.16667	0.0669468	0.715504	408740	12100	182330	105720	730010	0.00000	2	2	1	2	7	0	100	0	100	0	0	100
1078	A6MCV4_ANOGA	Cytochrome c oxidase subunit 1 (Fragment) OS=Anopheles gambiae GN=COI PE=3 SV=1	57 kDa	medium	medium	0.3	0.5	-0.30103	0.823215	0.00000	15200	0.00000	43849	0.00000	9,443.4	0	0	1	1	0	1	100	99	0	0	99	36
1079	A5A1F9_ANOGA	LRIM1 (Fragment) OS=Anopheles gambiae PE=4 SV=1	57 kDa	medium	medium	0.2	0.333333	-0.477121	0.305088	8,829.4	21432	18634	135380	129690	0.00000	1	1	1	17	3	1	0	0	55	100	9	80
1080	A3E7Z8_ANOGA	Catalase OS=Anopheles gambiae GN=CAT1 PE=3 SV=1	57 kDa	medium	medium	0.4	0.666667	-0.176091	0.149488	310110	666950	1,513.4	708480	1473400	559700	6	1	16	43	16	9	100	99	100	95	100	0
1081	A0T4G5_ANOGA	AGAP003215-PA OS=Anopheles gambiae GN=AgaP_AGAP003215 PE=3 SV=2	49 kDa	medium	medium	0.2	0.333333	-0.477121	0.076124	0.00000	105660	0.00000	282000	397620	7,474.0	0	0	5	25	7	2	0	0	0	95	100	11
1082	A0T4G0_ANOGA	Signal peptidase complex catalytic subunit SEC11 OS=Anopheles gambiae GN=AgaP_AGAP003069 PE=3 SV=1	21 kDa	medium	medium	1.3	2.16667	0.335792	0.761016	0.00000	72517	0.00000	49715	7,770.9	0.00000	0	0	4	3	1	0	100	100	100	100	100	100
1083	A0NHB1_ANOGA	AGAP001989-PA OS=Anopheles gambiae GN=AgaP_AGAP001989 PE=4 SV=1	29 kDa	medium	medium	0.6	1	0	0.858523	14713	140510	0.00000	86030	0.00000	186030	2	0	1	2	0	2	100	75	100	100	100	100
1084	A0NH93_ANOGA	AGAP001127-PA OS=Anopheles gambiae GN=AgaP_AGAP001127 PE=4 SV=2	53 kDa	low	medium	SL	SL	SL	0.0474482	0.00000	0.00000	0.00000	62688	0.00000	35176	0	0	0	9	0	2	100	0	34	100	100	100
1085	A0NH87_ANOGA	AGAP001174-PA OS=Anopheles gambiae GN=AgaP_AGAP001174 PE=4 SV=3	17 kDa	medium	medium	2.5	4.16667	0.619789	0.151146	43879	28084	0.00000	0.00000	29322	0.00000	2	0	1	0	1	0	100	100	100	100	100	100
1086	A0NH65_ANOGA	AGAP001325-PA OS=Anopheles gambiae GN=AgaP_AGAP001325 PE=4 SV=2	21 kDa	medium	medium	0.8	1.33333	0.124939	0.161946	332220	573710	459250	449770	513490	709890	9	6	9	8	11	5	96	80	100	100	95	0
1087	A0NH01_ANOGA	AGAP001668-PA OS=Anopheles gambiae GN=CPR5 PE=4 SV=1	25 kDa	medium	medium	3.2	5.33333	0.726999	0.114499	116980	22536	0.00000	0.00000	43109	0.00000	5	0	1	0	1	0	100	0	100	100	100	100
1088	A0NGR6_ANOGA	AGAP011811-PA (Fragment) OS=Anopheles gambiae GN=AgaP_AGAP011811 PE=4 SV=2	33 kDa	medium	medium	0.2	0.333333	-0.477121	0.464731	0.00000	37541	0.00000	45462	0.00000	115550	0	0	5	7	0	5	55	0	100	100	100	100
1089	A0NGM4_ANOGA	AGAP012068-PA (Fragment) OS=Anopheles gambiae GN=AgaP_AGAP012068 PE=3 SV=2	92 kDa	medium	medium	0.3	0.5	-0.30103	0.546218	11969	223130	0.00000	293790	134940	324660	1	0	10	11	2	6	100	0	100	100	100	100
1090	A0NGL9_ANOGA	AGAP012056-PA OS=Anopheles gambiae GN=AgaP_AGAP012056 PE=3 SV=2	17 kDa	medium	medium	1.1	1.83333	0.263241	0.38387	457270	1283000	1384800	1577800	601210	563300	20	6	17	26	14	15	98	72	100	100	100	100
1091	A0NGL7_ANOGA	AGAP011780-PA OS=Anopheles gambiae GN=CLIPA4 PE=4 SV=1	46 kDa	medium	medium	0.7	1.16667	0.0669468	0.533281	140050	38255	0.00000	76479	83176	81613	5	0	3	10	4	2	100	0	100	33	100	96
1092	A0NGL2_ANOGA	AGAP012190-PA (Fragment) OS=Anopheles gambiae GN=AgaP_AGAP012190 PE=4 SV=2	101 kDa	medium	medium	3.7	6.16667	0.79005	0.349479	15788	21790	0.00000	0.00000	9,070.1	1,174.1	2	0	2	0	2	1	100	100	100	100	100	100
1093	A0NGI9_ANOGA	AGAP012334-PA OS=Anopheles gambiae GN=AgaP_AGAP012334 PE=4 SV=1	13 kDa	medium	medium	1.1	1.83333	0.263241	0.35694	57651	165400	0.00000	126320	59967	19503	5	0	1	2	2	1	100	100	100	100	100	100
1094	A0NFW4_ANOGA	AGAP009870-PA OS=Anopheles gambiae GN=CPR151 PE=4 SV=3	17 kDa	medium	medium	2.9	4.83333	0.684247	0.151146	15149	13773	0.00000	0.00000	10051	0.00000	2	0	1	0	1	0	100	100	100	100	100	100
1095	A0NFU8_ANOGA	AGAP009751-PA (Fragment) OS=Anopheles gambiae GN=ANCE2 PE=3 SV=2	80 kDa	medium	medium	0.2	0.333333	-0.477121	0.306961	0.00000	100410	0.00000	296180	184580	94020	0	0	9	11	2	4	7	0	0	100	100	0
1096	A0NFB8_ANOGA	AGAP011363-PA OS=Anopheles gambiae GN=AgaP_AGAP011363 PE=4 SV=2	24 kDa	medium	medium	3.7	6.16667	0.79005	0.823215	0.00000	249670	0.00000	60615	6,915.8	0.00000	0	0	1	1	1	0	100	100	100	100	100	100
1097	A0NFA7_ANOGA	AGAP007768-PA OS=Anopheles gambiae GN=AgaP_AGAP007768 PE=4 SV=1	9 kDa	medium	medium	0.8	1.33333	0.124939	0.923305	299960	22070	386000	466280	246970	171800	6	3	1	8	5	3	95	0	95	0	100	24
1098	A0NFA5_ANOGA	AGAP007790-PA OS=Anopheles gambiae GN=AgaP_AGAP007790 PE=4 SV=1	35 kDa	medium	medium	0.7	1.16667	0.0669468	0.535195	8,888.9	59157	0.00000	66956	25729	0.00000	2	0	1	5	2	0	100	0	100	100	100	100
1099	A0NF13_ANOGA	AGAP008458-PA (Fragment) OS=Anopheles gambiae GN=CPLCG14 PE=4 SV=2	14 kDa	medium	medium	3.6	6	0.778151	0.765637	369880	141940	1109100	140220	273750	33079	2	1	1	2	2	1	100	18	0	100	0	95
1100	A0NF04_ANOGA	AGAP008329-PA OS=Anopheles gambiae GN=AgaP_AGAP008329 PE=3 SV=1	26 kDa	medium	medium	0.4	0.666667	-0.176091	0.481817	62403	435920	0.00000	300090	147180	783300	4	0	6	8	7	5	98	0	100	100	100	100
1101	A0NEX1_ANOGA	AGAP006668-PA OS=Anopheles gambiae GN=AgaP_AGAP006668 PE=4 SV=2	36 kDa	medium	medium	0.8	1.33333	0.124939	0.976654	3,440.5	39558	0.00000	21682	30949	0.00000	1	0	3	3	3	0	100	0	100	100	100	100
1102	A0NET0_ANOGA	AGAP006430-PB OS=Anopheles gambiae GN=CTLGA2 PE=4 SV=1	25 kDa	medium	medium	15	25	1.39794	0.176754	226920	0.00000	793050	0.00000	67785	0.00000	2	1	0	0	1	0	100	100	100	100	100	97
1103	A0NEJ0_ANOGA	Carboxylic ester hydrolase OS=Anopheles gambiae GN=AgaP_AGAP005837 PE=3 SV=2	63 kDa	medium	medium	0.03	0.05	-1.30103	0.1628	5,094.3	17196	0.00000	116550	139010	478600	1	0	2	2	3	6	27	0	96	100	0	100
1104	A0NEI8_ANOGA	Carboxylic ester hydrolase OS=Anopheles gambiae GN=AgaP_AGAP005834 PE=3 SV=2	65 kDa	medium	medium	0.1	0.166667	-0.778151	0.889236	0.00000	39858	0.00000	54680	0.00000	224140	0	0	6	1	1	4	87	0	100	100	100	100
1105	A0NEH6_ANOGA	AGAP005773-PA OS=Anopheles gambiae GN=AgaP_AGAP005773 PE=4 SV=2	41 kDa	medium	medium	0.5	0.833333	-0.0791812	0.38595	15127	117930	0.00000	194160	71642	4,341.0	3	0	2	6	5	1	100	99	97	100	100	28
1106	A0NEA9_ANOGA	AGAP005393-PA OS=Anopheles gambiae GN=AgaP_AGAP005393 PE=4 SV=2	24 kDa	medium	medium	8	13.3333	1.12494	0.784267	0.00000	315160	0.00000	0.00000	11650	27833	0	0	6	0	2	1	100	0	100	100	100	100
1107	A0NE60_ANOGA	AGAP008804-PA OS=Anopheles gambiae GN=AgaP_AGAP008804 PE=4 SV=1	33 kDa	medium	medium	2.1	3.5	0.544068	0.191445	104870	14572	55463	25817	57340	0.00000	2	1	2	1	2	0	100	96	100	100	100	100
1108	A0NE57_ANOGA	AGAP008797-PA OS=Anopheles gambiae GN=AgaP_AGAP008797 PE=4 SV=1	42 kDa	medium	medium	0.2	0.333333	-0.477121	0.387365	1,343.9	12386	0.00000	21298	39067	6,195.7	1	0	1	2	3	1	97	25	95	100	96	9
1109	A0NE24_ANOGA	AGAP008807-PA (Fragment) OS=Anopheles gambiae GN=AgaP_AGAP008807 PE=4 SV=2	431 kDa	medium	medium	0.4	0.666667	-0.176091	0.792095	33817	0.00000	0.00000	70482	0.00000	11032	3	1	0	2	0	3	100	100	100	100	100	100
1110	A0NDN1_ANOGA	AGAP004395-PA OS=Anopheles gambiae GN=AgaP_AGAP004395 PE=4 SV=2	19 kDa	medium	medium	1	1.66667	0.221849	0.0659261	705990	524360	544900	862130	322450	602960	6	1	6	3	3	3	100	0	97	0	100	0
1111	A0NDF7_ANOGA	AGAP004237-PA OS=Anopheles gambiae GN=AgaP_AGAP004237 PE=4 SV=3	72 kDa	medium	medium	0.5	0.833333	-0.0791812	0.821874	49023	0.00000	55516	50808	143180	0.00000	6	1	0	1	10	0	100	0	100	100	100	100
1112	A0ND34_ANOGA	Ferritin OS=Anopheles gambiae GN=LCH PE=2 SV=3	26 kDa	medium	medium	0.3	0.5	-0.30103	0.151369	131610	981500	0.00000	1065000	304960	3024300	7	0	8	13	7	21	100	0	100	100	100	0
1113	A0NCX3_ANOGA	AGAP003382-PA OS=Anopheles gambiae GN=CPR120 PE=4 SV=2	19 kDa	low	medium	SL	SL	SL	0.0832059	0.00000	0.00000	0.00000	313520	196970	0.00000	0	0	0	1	2	0	100	100	100	100	100	100
1114	A0NCW9_ANOGA	AGAP010347-PB OS=Anopheles gambiae GN=CUSOD3 PE=4 SV=1	17 kDa	medium	medium	8.9	14.8333	1.17124	0.0651204	19463	43661	0.00000	0.00000	7,106.0	0.00000	2	0	2	0	1	0	100	100	0	100	100	100
1115	A0NCG9_ANOGA	AGAP000305-PA (Fragment) OS=Anopheles gambiae GN=AgaP_AGAP000305 PE=4 SV=3	22 kDa	medium	medium	2.2	3.66667	0.564271	0.266515	95312	138870	101570	63764	89549	2,473.9	5	1	3	3	4	1	100	99	100	100	100	97
1116	A0NCG5_ANOGA	AGAP000393-PA OS=Anopheles gambiae GN=AgaP_AGAP000393 PE=4 SV=1	30 kDa	medium	medium	0.1	0.166667	-0.778151	0.881193	13759	883170	0.00000	4392900	0.00000	3220000	1	0	5	6	0	4	0	0	86	100	100	100
1117	A0NCD3_ANOGA	AGAP000345-PA OS=Anopheles gambiae GN=CPR126 PE=4 SV=3	39 kDa	medium	medium	39	65	1.81291	0.038014	207560	45552	2838300	17636	62376	0.00000	14	6	4	6	2	0	100	97	100	100	100	100
1118	A0NCC5_ANOGA	AGAP000546-PA OS=Anopheles gambiae GN=AgaP_AGAP000546 PE=4 SV=2	10 kDa	medium	medium	0.6	1	0	0.193379	28274	52317	0.00000	11215	4,499.1	112230	3	0	2	1	1	1	100	100	100	100	100	100
1119	A0NC37_ANOGA	AGAP009388-PA OS=Anopheles gambiae GN=AgaP_AGAP009388 PE=4 SV=2	30 kDa	medium	medium	1.4	2.33333	0.367977	0.529261	40470	386670	220060	164150	14855	270400	3	1	4	6	1	2	100	98	100	100	100	100
1120	A0NBC2_ANOGA	AGAP007643-PA OS=Anopheles gambiae GN=AgaP_AGAP007643 PE=3 SV=1	28 kDa	medium	medium	0.6	1	0	0.827842	1718100	2328900	0.00000	2497300	1896600	2936000	2	0	2	2	2	3	100	99	97	100	100	100
	* Beta-bionomial testing using the ibb librrary in R, p-values provided. Values below a certain value (e.g. 0.10-bold numbers) are considered to be differentially expressed
	⁰ Standard deviation between biological replicates (low: 10^-4, medium: <10^-1 and >10^-4, high: >10^-1 )
												NSAF						Exclusive Unique Peptide
